# Supplementary material for: 2-Bromo-1-(4-hydroxy­phen­yl)ethanone
Source: Acta Crystallogr Sect E Struct Rep Online. 2009 Oct 23;65(Pt 11):o2837. doi: 10.1107/S1600536809043013 (PMC2971153; doi:10.1107/S1600536809043013)
Supplement: Supplementary file 2 [file e-65-o2837-Isup2.hkl]

# 
# h,k,l, Fc-squared, Fo-squared, sigma(Fo-squared) and status flag 
# 
data_I
_shelx_title ' Q in P21/c' 
_shelx_refln_list_code          4 
_shelx_F_calc_maximum      543.87 
_exptl_crystal_F_000       847.88 
_reflns_d_resolution_high  0.8107 
 
loop_ 
 _symmetry_equiv_pos_as_xyz 
 'x, y, z' 
 '-x, y+1/2, -z+1/2' 
 '-x, -y, -z' 
 'x, -y-1/2, z-1/2' 
 
_cell_length_a     8.6495 
_cell_length_b    15.0520 
_cell_length_c    14.3562 
_cell_angle_alpha  90.000 
_cell_angle_beta  123.224 
_cell_angle_gamma  90.000 
 
_shelx_F_squared_multiplier     1.000 
 
loop_ 
 _refln_index_h 
 _refln_index_k 
 _refln_index_l 
 _refln_F_squared_calc 
 _refln_F_squared_meas 
 _refln_F_squared_sigma 
 _refln_observed_status 
   2   0   0     7080.83     7179.21    249.11 o 
   3   0   0    11956.67    12857.53    344.26 o 
   4   0   0       89.34       94.98     47.54 o 
   5   0   0     4499.43     4595.26    156.62 o 
   6   0   0     4351.37     4926.03    170.18 o 
   7   0   0     2680.26     3146.68    143.54 o 
   8   0   0     2274.12     2418.20    189.46 o 
   1   1   0     1222.50     1703.71     72.00 o 
   2   1   0     5567.03     5596.93    123.83 o 
   3   1   0    12868.92    12611.48    237.55 o 
   4   1   0     3669.34     3238.32     82.77 o 
   5   1   0     3279.82     3388.07     90.84 o 
   6   1   0     1235.77     1453.93     64.19 o 
   7   1   0       31.03      -73.46     48.97 o 
   8   1   0        0.20      -24.28     86.07 o 
   0   2   0       22.93       34.38      7.38 o 
   2   2   0      358.10      339.50     17.33 o 
   3   2   0     1227.63     1256.33     38.97 o 
   4   2   0       10.24       66.97     58.09 o 
   5   2   0        7.22       15.46     35.81 o 
   6   2   0      237.18      241.42     57.26 o 
   7   2   0       68.28       73.51     53.06 o 
   8   2   0       60.26       72.80     91.24 o 
   1   3   0       97.29      102.74      8.38 o 
   2   3   0     2329.47     2434.40     58.63 o 
   3   3   0     1635.35     1792.68     44.62 o 
   4   3   0      963.63     1161.62     88.43 o 
   5   3   0      277.76      304.50     38.94 o 
   6   3   0      738.43      830.60     52.28 o 
   7   3   0       27.91      131.38     84.17 o 
   8   3   0        7.60       -6.84     93.15 o 
   0   4   0     6011.18     6239.42    128.90 o 
   1   4   0     9259.26     9044.51    164.62 o 
   2   4   0     2604.20     2111.54     52.62 o 
   3   4   0     7829.10     8277.21    183.43 o 
   4   4   0      121.92      150.38     21.54 o 
   5   4   0     1908.03     1936.85     62.96 o 
   6   4   0      233.12      277.72     81.99 o 
   7   4   0     1620.77     1861.09    118.72 o 
   8   4   0      184.39      183.06    104.59 o 
   1   5   0     5027.93     5363.34     88.09 o 
   2   5   0    17539.89    18721.36    393.33 o 
   3   5   0    10465.81     9450.70    207.14 o 
   4   5   0     9224.28     8754.45    169.26 o 
   5   5   0     4524.64     4547.41    102.10 o 
   6   5   0     1150.31     1464.76    112.96 o 
   7   5   0       51.03      137.32     93.17 o 
   8   5   0        2.79      172.70    102.76 o 
   0   6   0     1401.63     1723.06     89.87 o 
   1   6   0      102.33      129.57     10.19 o 
   2   6   0      825.38      859.84     31.39 o 
   3   6   0        0.05      -35.58     23.72 o 
   4   6   0        0.79      -10.90     17.18 o 
   5   6   0       66.69       42.96     34.10 o 
   6   6   0       32.62       11.10    124.15 o 
   7   6   0        3.39       11.35     99.81 o 
   8   6   0        3.53     -104.52    104.54 o 
   1   7   0      418.45      416.42     15.19 o 
   2   7   0     6120.39     6268.10    139.18 o 
   3   7   0     5119.13     4997.82    117.85 o 
   4   7   0      716.75      600.64     35.55 o 
   5   7   0      747.93      802.93    136.84 o 
   6   7   0      164.36      137.18     85.40 o 
   7   7   0        0.09      -13.14     99.83 o 
   8   7   0       72.83       97.04    106.05 o 
   0   8   0     1257.99     1182.25     37.75 o 
   1   8   0      814.68      756.19     32.28 o 
   2   8   0      361.72      359.27     19.54 o 
   3   8   0        9.11        0.54     21.96 o 
   4   8   0      448.35      380.91     58.46 o 
   5   8   0     1520.74     1465.07     97.36 o 
   6   8   0       35.99       66.94     88.95 o 
   7   8   0       85.89      -86.41    101.26 o 
   8   8   0       40.53      -33.56    112.21 o 
   1   9   0       10.70       21.55     14.21 o 
   2   9   0      311.67      311.59     20.08 o 
   3   9   0     1608.05     1677.22    102.58 o 
   4   9   0       82.13      145.71     56.98 o 
   5   9   0       50.26       -3.25     73.33 o 
   6   9   0      289.71      259.09     95.88 o 
   7   9   0        2.53        2.18    104.64 o 
   0  10   0      626.72      719.49     38.71 o 
   1  10   0      241.14      233.93     18.41 o 
   2  10   0        2.47       20.29     19.35 o 
   3  10   0      119.15      156.99     29.43 o 
   4  10   0        8.51      -31.31     56.16 o 
   5  10   0      125.14       67.36     78.16 o 
   6  10   0      112.10       -0.86     94.59 o 
   7  10   0       19.73       48.76    112.39 o 
   1  11   0      326.33      343.21     21.02 o 
   2  11   0     2745.06     2627.25     72.85 o 
   3  11   0     3225.40     3118.99    190.50 o 
   4  11   0     1560.38     1740.78    125.88 o 
   5  11   0     2475.61     2688.59    140.80 o 
   6  11   0      435.40      543.77    108.47 o 
   7  11   0       62.55     -198.96    152.54 o 
   0  12   0     6960.80     6759.56    187.00 o 
   1  12   0     6758.09     6396.16    111.74 o 
   2  12   0     1970.32     1993.24     83.88 o 
   3  12   0      308.01      241.26     54.13 o 
   4  12   0        6.29       22.74     65.22 o 
   5  12   0     1467.70     1501.53    234.23 o 
   6  12   0      897.90     1201.70    125.73 o 
   1  13   0        4.04        3.66     30.06 o 
   2  13   0     1697.22     1689.01     81.17 o 
   3  13   0      686.02      620.68     63.58 o 
   4  13   0      363.43      377.32     74.07 o 
   5  13   0      277.50      502.43    118.04 o 
   6  13   0       56.49      119.24    111.07 o 
   0  14   0       17.95       -4.68     37.76 o 
   1  14   0      121.74       90.05     33.43 o 
   2  14   0        3.06       19.37     47.39 o 
   3  14   0        0.13       25.90     55.97 o 
   4  14   0        6.50       37.49     76.39 o 
   5  14   0       27.96      131.24    101.14 o 
   1  15   0       35.98       19.24     37.20 o 
   2  15   0      262.93      281.86     55.43 o 
   3  15   0       15.37       43.55     61.28 o 
   4  15   0      254.91      273.18     84.83 o 
   5  15   0      112.41      231.43    123.34 o 
   0  16   0     3027.58     2796.20    153.92 o 
   1  16   0     2779.18     2617.66    106.83 o 
   2  16   0      316.86      405.48    128.88 o 
   3  16   0      589.50      669.85     75.52 o 
   4  16   0        0.32      -48.36     85.72 o 
   1  17   0      121.49       19.62     87.00 o 
   2  17   0      665.88      799.50     72.48 o 
   3  17   0     1244.65     1360.69    204.34 o 
   0  18   0        0.75       78.69     89.31 o 
   1  18   0       35.74       58.15     93.92 o 
   2  18   0        3.39     -107.08     94.15 o 
  -8   1   1       43.22      144.10     65.79 o 
  -7   1   1       38.39       36.45     49.09 o 
  -6   1   1      576.61      588.46     49.76 o 
  -5   1   1     2602.76     2696.24     76.85 o 
  -4   1   1     3391.14     3195.65     77.33 o 
  -3   1   1    19094.17    20074.63    366.84 o 
  -2   1   1    18392.24    18840.95    405.55 o 
  -1   1   1     1582.45     1589.75     63.92 o 
   1   1   1     3104.12     3636.36     81.75 o 
   2   1   1     3996.90     4466.35     91.00 o 
   3   1   1     6202.24     6244.45    128.30 o 
   4   1   1     6676.24     6389.66    150.55 o 
   5   1   1     2717.02     2660.41     95.99 o 
   6   1   1     1828.70     1942.02     80.36 o 
   7   1   1       99.20      -83.87     68.79 o 
   8   1   1       24.68     -104.77    129.23 o 
  -9   2   1        1.42      -90.08     87.80 o 
  -8   2   1       31.87       28.83     84.43 o 
  -7   2   1     1086.20     1148.46     60.42 o 
  -6   2   1      765.43      836.91     49.31 o 
  -5   2   1     1104.74     1080.82     47.36 o 
  -4   2   1      338.73      260.88     26.49 o 
  -3   2   1       92.41       71.87     17.69 o 
  -2   2   1      869.97     1003.72     29.01 o 
  -1   2   1      228.01      239.12     32.65 o 
   0   2   1      336.89      517.74     12.97 o 
   1   2   1     8171.25     8041.97    207.15 o 
   2   2   1     6071.30     6187.89    122.01 o 
   3   2   1      723.98     1046.47     40.03 o 
   4   2   1       79.62       60.47     56.66 o 
   5   2   1      125.05      199.13     45.44 o 
   6   2   1      342.63      260.51     52.56 o 
   7   2   1      148.08      202.08     73.00 o 
   8   2   1       39.33       15.46    122.08 o 
  -9   3   1       30.50       31.21     94.42 o 
  -8   3   1      316.38      336.30     96.22 o 
  -7   3   1       63.74      125.42     71.61 o 
  -6   3   1     2575.77     2843.22    139.99 o 
  -5   3   1     2039.64     2008.92     61.54 o 
  -4   3   1      310.79      291.03     23.50 o 
  -3   3   1       19.20       29.96     32.19 o 
  -2   3   1      142.56      151.40     10.26 o 
  -1   3   1     3615.37     3806.04     82.01 o 
   0   3   1    18151.42    18874.25    335.60 o 
   1   3   1     6653.51     7153.34    153.85 o 
   2   3   1     1499.44     1357.09     55.60 o 
   3   3   1     8225.99     9182.26    176.21 o 
   4   3   1       10.56       48.16     29.09 o 
   5   3   1       75.89       56.73     43.83 o 
   6   3   1      541.95      553.82     64.50 o 
   7   3   1      231.54      343.80     97.77 o 
   8   3   1      231.04      300.15    103.31 o 
  -9   4   1       63.08      124.94    102.70 o 
  -8   4   1      257.76      393.22    134.77 o 
  -7   4   1      878.29      923.03     76.85 o 
  -6   4   1      892.50      911.93     57.83 o 
  -5   4   1      158.26      163.88     27.47 o 
  -4   4   1     1483.77     1336.23     39.45 o 
  -3   4   1    12560.28    13171.22    280.93 o 
  -2   4   1    15648.40    15906.38    333.74 o 
  -1   4   1     4364.17     4645.70     76.13 o 
   0   4   1     7177.84     8037.27    129.49 o 
   1   4   1     3767.51     4163.16    103.76 o 
   2   4   1       54.40       10.40     21.05 o 
   3   4   1     7301.86     7221.24    140.61 o 
   4   4   1     3255.20     3272.58     79.27 o 
   5   4   1     2662.32     2758.06     79.70 o 
   6   4   1      964.50     1135.55     71.96 o 
   7   4   1      769.76      603.76    110.32 o 
   8   4   1       31.32      -64.65    237.57 o 
  -8   5   1      361.57      329.08     99.98 o 
  -7   5   1      168.25      173.31    138.11 o 
  -6   5   1       14.57      -21.90     41.74 o 
  -5   5   1     1077.97      980.13     40.21 o 
  -4   5   1     1583.38     1402.29     49.29 o 
  -3   5   1     4870.39     4422.94    102.24 o 
  -2   5   1     3098.33     2795.94     65.51 o 
  -1   5   1    20970.16    21893.42    347.31 o 
   0   5   1     3815.78     3714.93     56.78 o 
   1   5   1      451.14      428.43     13.72 o 
   2   5   1        4.05       29.93     16.47 o 
   3   5   1     1155.75     1131.33     44.97 o 
   4   5   1     2274.53     2187.83     59.69 o 
   5   5   1      548.85      561.75     50.08 o 
   6   5   1     1434.15     1840.56    128.77 o 
   7   5   1      579.85      702.52    115.53 o 
   8   5   1      255.54      203.43    106.85 o 
  -8   6   1      440.55      577.72    110.27 o 
  -7   6   1     1186.96     1299.48    109.27 o 
  -6   6   1     3195.28     3404.41    104.51 o 
  -5   6   1     3910.43     3628.59     98.90 o 
  -4   6   1     3545.58     3423.95     88.42 o 
  -3   6   1     2481.74     2510.24     63.98 o 
  -2   6   1     3114.13     3546.86     85.17 o 
  -1   6   1     6446.75     6490.69    106.55 o 
   0   6   1    20554.13    21329.95    306.67 o 
   1   6   1    16713.31    16293.05    238.34 o 
   2   6   1    12354.41    11325.05    244.34 o 
   3   6   1     6981.25     6640.20    153.52 o 
   4   6   1     1163.46     1009.11     39.22 o 
   5   6   1        4.42       28.33     77.08 o 
   6   6   1      290.52      203.08     92.31 o 
   7   6   1      653.74      859.10    118.12 o 
   8   6   1      573.66      751.46    128.24 o 
  -8   7   1      625.44      875.50    131.08 o 
  -7   7   1      659.38      802.00    103.72 o 
  -6   7   1      184.70      153.54     75.08 o 
  -5   7   1      156.33      148.48     31.52 o 
  -4   7   1      439.50      309.75     46.35 o 
  -3   7   1     4687.90     4460.62    104.49 o 
  -2   7   1     2286.81     2109.00     84.04 o 
  -1   7   1     5483.80     5257.47     88.30 o 
   0   7   1     2689.42     2130.62     53.94 o 
   1   7   1     8093.31     8540.62    139.52 o 
   2   7   1      783.77      784.56     34.28 o 
   3   7   1       10.52      -12.55     30.49 o 
   4   7   1       20.45      -29.16     29.83 o 
   5   7   1      648.84      593.07    109.84 o 
   6   7   1      363.50      450.54    102.83 o 
   7   7   1      201.26      350.80    142.96 o 
  -8   8   1       94.07      229.48    114.00 o 
  -7   8   1        7.01       -1.81    119.65 o 
  -6   8   1       38.23       97.70     77.30 o 
  -5   8   1      488.35      448.77     67.24 o 
  -4   8   1     1131.63     1091.60     63.79 o 
  -3   8   1     5785.84     5518.27    126.66 o 
  -2   8   1     9000.82     9223.51    169.34 o 
  -1   8   1     2439.87     2368.49     45.49 o 
   0   8   1     2315.61     2501.28     47.59 o 
   1   8   1      847.75      925.89     25.62 o 
   2   8   1      920.07      860.08     49.50 o 
   3   8   1      607.38      510.37     34.55 o 
   4   8   1     5624.53     5877.89    192.54 o 
   5   8   1     2342.03     2659.75    139.56 o 
   6   8   1     1007.39     1249.38    199.04 o 
   7   8   1      350.95      418.43    125.90 o 
  -8   9   1      121.06       92.58    166.96 o 
  -7   9   1      156.15      155.49     98.54 o 
  -6   9   1      630.15      718.35     95.67 o 
  -5   9   1     2384.74     2418.00    116.27 o 
  -4   9   1        7.83      -36.80     44.87 o 
  -3   9   1      167.57      174.49     26.01 o 
  -2   9   1       11.97       15.80     16.05 o 
  -1   9   1     2841.58     3096.61     57.73 o 
   0   9   1     7422.23     6927.73    131.52 o 
   1   9   1     4843.18     4621.29     80.71 o 
   2   9   1     4413.11     4296.18     86.85 o 
   3   9   1     1461.19     1417.88     63.38 o 
   4   9   1      122.33       62.32     65.80 o 
   5   9   1      115.79      185.12     86.66 o 
   6   9   1      300.36      551.94    110.69 o 
   7   9   1      373.16      461.73    189.34 o 
  -7  10   1      384.14      602.05    134.19 o 
  -6  10   1     1974.33     2247.87    130.85 o 
  -5  10   1      871.96     1054.56     83.88 o 
  -4  10   1      718.99      882.91     84.81 o 
  -3  10   1       34.86        2.78     27.36 o 
  -2  10   1      421.87      392.99     22.61 o 
  -1  10   1     3255.03     3036.30     58.46 o 
   0  10   1     3443.38     3423.40     72.42 o 
   1  10   1     4576.26     4419.11     79.26 o 
   2  10   1     3876.32     3778.76     95.04 o 
   3  10   1     1968.20     1932.25     96.88 o 
   4  10   1      545.42      651.64    115.38 o 
   5  10   1       18.28      -37.16     89.45 o 
   6  10   1       50.88       34.27    106.90 o 
   7  10   1       14.45      -27.54    118.99 o 
  -7  11   1       18.12       61.87    194.31 o 
  -6  11   1      132.90      261.31     92.77 o 
  -5  11   1      651.47      581.99     78.10 o 
  -4  11   1     1641.44     1569.36     86.34 o 
  -3  11   1      678.99      708.69     58.15 o 
  -2  11   1     7831.51     7908.63    173.47 o 
  -1  11   1     3473.20     3416.49     65.92 o 
   0  11   1      655.35      630.41     27.84 o 
   1  11   1      310.32      298.18     21.33 o 
   2  11   1      341.34      345.25     32.19 o 
   3  11   1      949.05     1001.05    196.84 o 
   4  11   1     1886.54     1898.29    110.11 o 
   5  11   1      479.85      672.66    102.82 o 
   6  11   1      125.68      188.83    113.26 o 
  -7  12   1        1.05      -45.19    116.25 o 
  -6  12   1      283.88      396.83    152.31 o 
  -5  12   1      139.55      157.71     76.03 o 
  -4  12   1      282.20      264.09    106.61 o 
  -3  12   1     1794.85     1835.65     87.08 o 
  -2  12   1       18.19       15.71     41.07 o 
  -1  12   1      284.73      307.09     23.93 o 
   0  12   1      578.65      567.83     29.05 o 
   1  12   1      390.23      417.46     27.57 o 
   2  12   1      904.80      872.80     61.92 o 
   3  12   1       85.38      113.53     60.04 o 
   4  12   1       91.40      152.03     83.54 o 
   5  12   1      207.26      162.78    106.38 o 
   6  12   1       81.56      127.78    171.00 o 
  -6  13   1      159.07      267.24    101.84 o 
  -5  13   1      584.87      788.20    105.46 o 
  -4  13   1      357.61      367.44     65.77 o 
  -3  13   1      104.55      153.26     49.84 o 
  -2  13   1     1133.58     1130.45     65.11 o 
  -1  13   1        0.96       26.59     27.19 o 
   0  13   1     2197.56     2085.55     57.61 o 
   1  13   1       33.52       47.66     31.77 o 
   2  13   1     2607.81     2669.98    168.58 o 
   3  13   1     1911.84     1804.02    327.00 o 
   4  13   1      567.73      696.07    154.15 o 
   5  13   1      119.97      189.50    128.31 o 
   6  13   1        0.20      -64.41    123.46 o 
  -6  14   1       11.54      105.69    104.50 o 
  -5  14   1       70.53       65.89     82.60 o 
  -4  14   1       31.50       36.59     67.56 o 
  -3  14   1      281.63      157.20     57.17 o 
  -2  14   1      118.71       84.05     50.54 o 
  -1  14   1       95.91      121.57     34.54 o 
   0  14   1      525.53      477.63     37.96 o 
   1  14   1      166.85      210.18     36.59 o 
   2  14   1        2.28       42.47     53.52 o 
   3  14   1        8.13      -15.26     67.11 o 
   4  14   1       17.86       56.44     86.87 o 
   5  14   1      252.87      357.41    119.31 o 
  -5  15   1      503.35      846.53    183.11 o 
  -4  15   1     1191.91     1206.18    161.65 o 
  -3  15   1      838.27      748.03     70.86 o 
  -2  15   1      219.56      229.34     64.38 o 
  -1  15   1        5.96      -51.75     34.50 o 
   0  15   1       84.58      145.51     46.67 o 
   1  15   1      599.78      626.68     57.60 o 
   2  15   1      643.70      607.60     70.08 o 
   3  15   1      373.13      513.94    143.54 o 
   4  15   1      521.96      507.92    104.31 o 
  -4  16   1       40.20       28.96     73.86 o 
  -3  16   1        4.52       72.38     86.19 o 
  -2  16   1      359.20      353.29     55.80 o 
  -1  16   1      603.49      548.63     47.40 o 
   0  16   1       15.99       27.96     49.77 o 
   1  16   1      141.53      125.54     76.85 o 
   2  16   1        5.58       29.50     74.31 o 
   3  16   1      142.57      153.03    136.84 o 
   4  16   1      280.82      325.52    249.11 o 
  -3  17   1      552.33      511.27     73.44 o 
  -2  17   1      353.86      332.76     60.54 o 
  -1  17   1       37.18       61.11     55.49 o 
   0  17   1       23.18      -28.38     83.08 o 
   1  17   1       16.89       12.92     81.69 o 
   2  17   1       71.65      114.00     94.61 o 
   3  17   1      310.95      521.19    116.77 o 
  -2  18   1       17.04      118.84     91.61 o 
  -1  18   1      157.66      162.33     63.52 o 
   0  18   1      416.86      405.92     98.08 o 
   1  18   1     1289.65      977.76    110.31 o 
  -9   0   2        7.45      203.07    115.38 o 
  -8   0   2      137.60      150.69    105.23 o 
  -7   0   2      261.91      349.81     66.51 o 
  -6   0   2      322.74      396.55    155.77 o 
  -5   0   2      127.59      171.36     47.37 o 
  -4   0   2      504.02      396.47     37.61 o 
  -3   0   2      259.36      237.01     21.18 o 
  -2   0   2      141.80      242.40     14.12 o 
   0   0   2      143.68      278.07     18.23 o 
   1   0   2      749.04      849.45     49.15 o 
   2   0   2     2062.59     2068.30     71.46 o 
   3   0   2     1252.09     1160.04     65.17 o 
   4   0   2      215.61      118.69     60.00 o 
   6   0   2       13.54     -106.05     81.86 o 
   7   0   2        5.77       53.08    118.15 o 
   8   0   2        1.44      -59.08    126.46 o 
  -9   1   2       24.96       -5.43     80.88 o 
  -8   1   2      307.35      327.34     62.87 o 
  -7   1   2      971.45     1052.85     56.52 o 
  -6   1   2     2138.60     2013.70     67.81 o 
  -5   1   2     1872.01     1848.95     58.84 o 
  -4   1   2     2653.86     2636.36     62.13 o 
  -3   1   2     2454.31     2513.14     53.37 o 
  -2   1   2      917.97     1156.70     29.36 o 
  -1   1   2      556.96      544.44     13.96 o 
   0   1   2     1158.44      930.17     22.64 o 
   1   1   2     9537.39     9294.05    198.24 o 
   2   1   2     5272.99     5024.45    100.93 o 
   3   1   2     2883.87     2954.59     93.13 o 
   4   1   2     2421.43     2306.39     83.34 o 
   5   1   2      896.28     1219.35     87.00 o 
   6   1   2       30.83      -19.22     64.53 o 
   7   1   2        2.06       34.38     86.28 o 
   8   1   2       67.30       33.46    129.23 o 
  -9   2   2      636.01      835.61    147.69 o 
  -8   2   2      846.27      975.83     71.91 o 
  -7   2   2     2189.88     2269.82     91.32 o 
  -6   2   2     1063.31     1051.17     67.92 o 
  -5   2   2      320.46      307.31     41.25 o 
  -4   2   2     2944.93     2801.81     85.66 o 
  -3   2   2    10387.65     9815.87    212.54 o 
  -2   2   2    62674.17    56602.07   4285.34 o 
  -1   2   2     8344.70     8041.17    169.25 o 
   0   2   2    52724.75    47556.21    964.95 o 
   1   2   2     6922.12     6700.04    146.87 o 
   2   2   2     1324.73     1392.91     39.80 o 
   3   2   2      181.65      175.88     27.00 o 
   4   2   2     5021.68     5315.91    217.17 o 
   5   2   2     5757.47     6049.79    271.66 o 
   6   2   2     2443.29     2762.58    206.05 o 
   7   2   2     1687.73     1822.70    117.13 o 
   8   2   2      240.10       88.15    129.92 o 
  -9   3   2        0.87       32.22     91.28 o 
  -8   3   2      278.07      358.79     62.45 o 
  -7   3   2      540.64      688.65     59.84 o 
  -6   3   2     2872.95     2928.32     77.90 o 
  -5   3   2     6124.25     5951.18    122.13 o 
  -4   3   2     7325.54     6928.66    157.69 o 
  -3   3   2    11574.66    11258.78    240.70 o 
  -2   3   2     3569.03     3652.60    102.08 o 
  -1   3   2      479.97      507.32     13.36 o 
   0   3   2     8438.81     8127.50    184.76 o 
   1   3   2    24498.83    23401.07    523.40 o 
   2   3   2    16765.29    16897.31    310.07 o 
   3   3   2    10610.38    11373.23    318.10 o 
   4   3   2     4101.65     4384.78    186.89 o 
   5   3   2      396.52      372.38     58.61 o 
   6   3   2      187.95      215.60     65.85 o 
   7   3   2       90.85      251.93    104.20 o 
   8   3   2      475.24      593.30    140.77 o 
  -9   4   2       22.41       74.48     90.68 o 
  -8   4   2        2.38       21.67     61.07 o 
  -7   4   2       12.40       44.00     49.09 o 
  -6   4   2       83.02       38.46     47.47 o 
  -5   4   2      413.92      412.20     26.99 o 
  -4   4   2     1003.67      873.18     54.27 o 
  -3   4   2      306.02      232.83     36.44 o 
  -2   4   2       36.36       22.77     28.15 o 
  -1   4   2      113.03       95.73     15.71 o 
   0   4   2      412.42      568.03     19.03 o 
   1   4   2      130.77      192.40     44.91 o 
   2   4   2      410.55      453.97     23.78 o 
   3   4   2        0.90        7.08     22.82 o 
   4   4   2       32.99       13.92     30.73 o 
   5   4   2        8.64      -67.78     45.18 o 
   6   4   2        0.95      -49.42     61.81 o 
   7   4   2       74.81       20.70    103.43 o 
  -9   5   2      160.17      370.12    161.19 o 
  -8   5   2       51.45       74.03     87.93 o 
  -7   5   2       97.30       43.37     49.28 o 
  -6   5   2       63.31        6.31     36.68 o 
  -5   5   2      535.35      422.63     32.88 o 
  -4   5   2     3705.44     3381.40     84.41 o 
  -3   5   2     1073.55      942.03     32.64 o 
  -2   5   2     2433.75     2497.13     63.53 o 
  -1   5   2      538.50      595.96     21.22 o 
   0   5   2      694.30      845.33     21.41 o 
   1   5   2       70.00      120.88     26.26 o 
   2   5   2     4219.07     4292.03    104.19 o 
   3   5   2     1093.59      950.31     34.60 o 
   4   5   2       93.66       82.10     35.55 o 
   5   5   2      573.41      535.12     55.33 o 
   6   5   2      359.50      322.90    102.06 o 
   7   5   2       67.56       58.65    108.07 o 
  -9   6   2      204.46      266.10    101.50 o 
  -8   6   2      100.55      186.53     97.25 o 
  -7   6   2        7.92      -40.22     81.28 o 
  -6   6   2       63.96       56.60     36.12 o 
  -5   6   2       74.79       71.20     25.74 o 
  -4   6   2      109.11      118.03     17.65 o 
  -3   6   2     3281.08     3719.80     86.79 o 
  -2   6   2      713.18      713.68     26.59 o 
  -1   6   2     9356.85    10987.09    177.36 o 
   0   6   2     1787.65     1846.28     36.61 o 
   1   6   2     4625.79     5212.04    122.51 o 
   2   6   2      516.02      533.45     31.44 o 
   3   6   2       44.23       46.51     28.47 o 
   4   6   2       31.84      -11.03     34.19 o 
   5   6   2       69.98      -11.73     44.98 o 
   6   6   2      161.36      -14.20    122.19 o 
   7   6   2      456.05      320.48    114.06 o 
  -8   7   2        9.69       78.04     98.19 o 
  -7   7   2      178.98      132.39    148.61 o 
  -6   7   2      830.03      764.00     86.31 o 
  -5   7   2     1175.18     1061.26     66.87 o 
  -4   7   2     5204.56     5057.99    153.17 o 
  -3   7   2     2039.50     2051.27     54.22 o 
  -2   7   2      632.25      760.74     25.28 o 
  -1   7   2       12.73       18.44     11.54 o 
   0   7   2      724.45      882.51     25.06 o 
   1   7   2     2648.82     2689.60     51.67 o 
   2   7   2     7028.52     7004.60    160.51 o 
   3   7   2     1364.59     1308.57     55.14 o 
   4   7   2     1791.53     1658.72     68.09 o 
   5   7   2      444.28      611.63    129.58 o 
   6   7   2       14.28     -147.14     98.10 o 
   7   7   2       25.90      -58.47    154.38 o 
  -8   8   2        6.37      -25.58     97.94 o 
  -7   8   2       35.74       -0.38     82.42 o 
  -6   8   2      221.78      141.29     38.61 o 
  -5   8   2      191.84      145.94     51.18 o 
  -4   8   2       50.54      104.52     40.24 o 
  -3   8   2       23.11       13.45     31.55 o 
  -2   8   2       79.64       64.18     15.13 o 
  -1   8   2     1350.04     1393.72     46.58 o 
   0   8   2      340.98      341.65     17.39 o 
   1   8   2       32.61       34.87     14.86 o 
   2   8   2      351.49      331.39     29.74 o 
   3   8   2        7.73       -0.68     29.30 o 
   4   8   2      270.49      350.53     78.24 o 
   5   8   2       36.70      -78.26     88.96 o 
   6   8   2       12.52       73.18    106.13 o 
   7   8   2        5.50      -36.97    155.31 o 
  -8   9   2       43.63       60.75    101.73 o 
  -7   9   2      210.04      138.44     88.78 o 
  -6   9   2      135.70      103.07     35.36 o 
  -5   9   2     5995.07     5831.54    184.01 o 
  -4   9   2     3505.17     3366.99    117.32 o 
  -3   9   2      834.40      797.14     38.60 o 
  -2   9   2      640.53      666.40     26.63 o 
  -1   9   2       20.95       21.76     14.96 o 
   0   9   2     1236.26     1203.66     32.15 o 
   1   9   2     2483.48     2503.48     50.09 o 
   2   9   2     3825.75     3477.59     93.08 o 
   3   9   2     7951.62     7442.09    248.27 o 
   4   9   2      504.30      525.95     83.31 o 
   5   9   2      186.90      109.04     96.32 o 
   6   9   2        8.27     -158.65    111.18 o 
   7   9   2      133.67       24.99    121.22 o 
  -8  10   2      544.13      796.50    121.62 o 
  -7  10   2     1440.89     1581.27    120.61 o 
  -6  10   2      433.26      349.47     77.93 o 
  -5  10   2      523.90      619.55     66.82 o 
  -4  10   2        4.45       48.31     30.91 o 
  -3  10   2     3582.86     3615.77     90.72 o 
  -2  10   2     5863.39     5640.37    109.45 o 
  -1  10   2     7759.81     7232.12    122.63 o 
   0  10   2     5997.82     5674.10    111.77 o 
   1  10   2     4011.48     4012.87     84.20 o 
   2  10   2       38.34       15.04     27.68 o 
   3  10   2     1908.29     1805.82    162.58 o 
   4  10   2      343.17      231.47     81.97 o 
   5  10   2     2474.85     2848.99    160.06 o 
   6  10   2     1239.15     1481.63    140.67 o 
  -7  11   2        1.05       -0.33     94.28 o 
  -6  11   2       10.38        9.26     82.96 o 
  -5  11   2       31.76      102.42     61.21 o 
  -4  11   2       21.47       23.33     37.54 o 
  -3  11   2     1668.23     1674.69     59.12 o 
  -2  11   2       64.52       97.48     28.42 o 
  -1  11   2      142.41      146.33     21.42 o 
   0  11   2     1083.93     1004.04     44.83 o 
   1  11   2      619.59      690.57     41.60 o 
   2  11   2       79.87       65.96     31.02 o 
   3  11   2       14.08      -13.81     62.66 o 
   4  11   2       44.72      -37.64    144.81 o 
   5  11   2      119.44       54.28    103.59 o 
   6  11   2       67.19     -147.56    117.99 o 
  -7  12   2       21.46       14.70    122.65 o 
  -6  12   2       27.49      -47.62     81.94 o 
  -5  12   2       43.01        5.75    137.42 o 
  -4  12   2      216.47      156.07     53.73 o 
  -3  12   2       51.79       95.28     34.15 o 
  -2  12   2      114.95      128.59     32.03 o 
  -1  12   2      326.11      366.10     28.76 o 
   0  12   2       28.07       48.06     23.70 o 
   1  12   2        3.50      -26.19     28.31 o 
   2  12   2        1.35       12.47     51.56 o 
   3  12   2       51.39       70.29     68.85 o 
   4  12   2       42.53       40.44     84.27 o 
   5  12   2        0.68       -0.86    106.12 o 
   6  12   2        0.58       40.67    151.15 o 
  -6  13   2      458.25      616.64    177.34 o 
  -5  13   2      473.89      657.18    135.34 o 
  -4  13   2      107.27      193.00     57.46 o 
  -3  13   2        4.09      -33.83     36.32 o 
  -2  13   2     1182.89     1091.74     51.39 o 
  -1  13   2       78.88       72.70     27.61 o 
   0  13   2     3557.95     3152.43     85.60 o 
   1  13   2      250.08      321.30     36.50 o 
   2  13   2      434.57      496.61    105.46 o 
   3  13   2      715.79      820.08    306.57 o 
   4  13   2      349.11      605.33    102.92 o 
   5  13   2       93.54      -11.26    137.77 o 
  -6  14   2      300.32      463.24     99.17 o 
  -5  14   2       24.34      104.01     74.00 o 
  -4  14   2      329.44      282.51     65.59 o 
  -3  14   2     3067.11     3037.96    118.02 o 
  -2  14   2     3900.14     4073.11    106.57 o 
  -1  14   2     4064.47     3895.28    113.48 o 
   0  14   2     3196.82     3045.04     91.29 o 
   1  14   2     2587.89     2382.99    209.65 o 
   2  14   2      116.88      192.99     81.58 o 
   3  14   2       22.71       63.88    112.38 o 
   4  14   2      999.39     1407.46    118.04 o 
   5  14   2      813.75     1462.33    398.30 o 
  -5  15   2      763.41      910.48     92.69 o 
  -4  15   2     1140.38     1374.74     92.59 o 
  -3  15   2      936.31     1050.54     71.88 o 
  -2  15   2       21.45       64.82     46.15 o 
  -1  15   2       18.73       41.61     35.51 o 
   0  15   2      261.16      342.23     72.00 o 
   1  15   2     1764.08     1844.80    134.31 o 
   2  15   2     1852.66     2026.55    276.92 o 
   3  15   2     1252.01     1768.83    349.61 o 
   4  15   2       97.58      222.43    162.81 o 
  -5  16   2       39.73       66.37    127.38 o 
  -4  16   2        4.98      -28.25     93.92 o 
  -3  16   2        2.75       20.02     59.28 o 
  -2  16   2       40.63       59.21     78.46 o 
  -1  16   2       30.21        7.56     38.78 o 
   0  16   2       63.05     -101.42     67.61 o 
   1  16   2      168.38      141.92     87.92 o 
   2  16   2      107.35      201.14     69.24 o 
   3  16   2       18.06      -38.29     76.58 o 
  -4  17   2        3.09       74.57    171.00 o 
  -3  17   2       21.73       82.84     60.77 o 
  -2  17   2       82.64       24.59     52.54 o 
  -1  17   2       34.67       10.62     82.15 o 
   0  17   2        1.96       55.38     87.00 o 
   1  17   2        0.07       -8.54     83.77 o 
   2  17   2        4.77       84.00     99.23 o 
  -2  18   2       75.17       17.31     88.15 o 
  -1  18   2     1425.61     1287.22    120.46 o 
   0  18   2       77.21       89.08     96.69 o 
   1  18   2       97.59      -44.77     90.23 o 
  -9   1   3      103.62      120.27     75.32 o 
  -8   1   3      481.14      486.21     63.53 o 
  -7   1   3      817.00      799.94     49.76 o 
  -6   1   3     2222.40     2144.10     65.98 o 
  -5   1   3     3321.27     3199.40     74.50 o 
  -4   1   3     2212.49     2183.00     49.96 o 
  -3   1   3     1665.35     1841.81     45.54 o 
  -2   1   3      300.06      383.20     30.27 o 
  -1   1   3      178.66      216.31     12.55 o 
   0   1   3    11956.18    13476.29    239.61 o 
   1   1   3    18337.62    19789.94    414.68 o 
   2   1   3     3118.79     3024.10     66.36 o 
   3   1   3     3056.28     3533.81    124.01 o 
   4   1   3      759.71      727.82     49.76 o 
   5   1   3       24.24      -14.52     61.53 o 
   6   1   3       54.56       -7.56     86.23 o 
   7   1   3       57.11       71.80     94.57 o 
  -9   2   3       65.58       83.29     75.73 o 
  -8   2   3      486.77      506.48     61.63 o 
  -7   2   3        4.69       75.64     47.17 o 
  -6   2   3       90.73       63.81     32.48 o 
  -5   2   3      303.36      310.54     27.41 o 
  -4   2   3     2452.98     2490.51     56.23 o 
  -3   2   3     3497.94     3878.62    120.29 o 
  -2   2   3     3641.83     4392.64     95.66 o 
  -1   2   3      180.66      213.12      9.72 o 
   0   2   3       22.57       51.86      7.91 o 
   1   2   3     1239.22     1236.03     38.33 o 
   2   2   3      456.71      449.84     31.41 o 
   3   2   3      676.97      688.61     39.17 o 
   4   2   3      379.73      345.71     47.93 o 
   5   2   3     1666.32     1529.71     83.08 o 
   6   2   3        1.47     -107.35     77.79 o 
   7   2   3        7.53      -32.45     93.00 o 
  -9   3   3       53.40       53.21     69.75 o 
  -8   3   3       51.16       92.98     58.13 o 
  -7   3   3       34.43      -15.53     45.50 o 
  -6   3   3      142.60       85.28     35.68 o 
  -5   3   3     6615.68     6660.10    183.18 o 
  -4   3   3     3032.08     2747.19    139.50 o 
  -3   3   3     4727.75     4305.91    102.59 o 
  -2   3   3    10122.29    10107.56    263.28 o 
  -1   3   3     1857.04     2019.59     37.03 o 
   0   3   3      183.30      207.60     12.26 o 
   1   3   3     1176.58     1270.44     40.25 o 
   2   3   3     1878.53     1644.55     45.73 o 
   3   3   3     4846.35     4993.28    191.24 o 
   4   3   3     6150.54     6200.30    161.56 o 
   5   3   3       28.25      -56.40     59.38 o 
   6   3   3      455.57      454.77     77.71 o 
   7   3   3       32.83       70.61    131.31 o 
  -9   4   3      579.25      722.08    123.46 o 
  -8   4   3      748.31     1005.80    141.56 o 
  -7   4   3     1760.10     1814.27     75.80 o 
  -6   4   3     2236.03     2061.76     69.65 o 
  -5   4   3     3090.15     2914.87     66.61 o 
  -4   4   3       67.01       78.25     16.44 o 
  -3   4   3     3783.56     3562.78    105.58 o 
  -2   4   3    13187.59    13458.91    347.73 o 
  -1   4   3    10709.00    10728.24    172.73 o 
   0   4   3    25150.79    24003.72    427.17 o 
   1   4   3    18001.38    17725.21    377.64 o 
   2   4   3     3039.55     2688.62     75.19 o 
   3   4   3      235.09      220.37     33.51 o 
   4   4   3      767.92      697.87     53.52 o 
   5   4   3     2230.04     2524.86    181.73 o 
   6   4   3     1208.11     1454.40    152.65 o 
   7   4   3      407.59      360.46    138.92 o 
  -9   5   3      118.25      208.21     92.89 o 
  -8   5   3      336.48      417.29     59.25 o 
  -7   5   3       26.03       35.00     41.32 o 
  -6   5   3      199.90      221.49     35.15 o 
  -5   5   3       68.07       -4.05     65.88 o 
  -4   5   3      302.93      245.36     17.59 o 
  -3   5   3      554.27      501.02     32.57 o 
  -2   5   3     3244.52     3471.40    200.54 o 
  -1   5   3    15865.96    16682.38    266.97 o 
   0   5   3      294.71      336.38     20.53 o 
   1   5   3      465.55      443.17     26.68 o 
   2   5   3      239.96      251.48     18.68 o 
   3   5   3       58.72       76.04     29.73 o 
   4   5   3      211.54      191.42     42.33 o 
   5   5   3      253.75      404.21     98.26 o 
   6   5   3      496.00      544.73    140.19 o 
   7   5   3      290.94      100.62    110.92 o 
  -9   6   3       75.18      -51.15     94.20 o 
  -8   6   3       26.33       26.04     65.10 o 
  -7   6   3        7.18      -10.67     41.76 o 
  -6   6   3      279.85      333.11     50.07 o 
  -5   6   3     2405.93     2387.33     94.25 o 
  -4   6   3     4073.20     3846.35    121.81 o 
  -3   6   3     3862.89     3884.92    115.09 o 
  -2   6   3     6914.67     8113.13    149.16 o 
  -1   6   3      932.62     1109.47     27.05 o 
   0   6   3     1500.11     1920.78     39.79 o 
   1   6   3     4177.15     4126.80    102.20 o 
   2   6   3     4412.73     4431.64    112.49 o 
   3   6   3     3065.73     3094.41     92.27 o 
   4   6   3     3102.70     3301.80    106.88 o 
   5   6   3      671.64      722.68     63.89 o 
   6   6   3      183.93      195.96    112.12 o 
   7   6   3       59.84     -115.35    115.25 o 
  -9   7   3       40.15       63.33     98.22 o 
  -8   7   3       39.70      109.68     94.38 o 
  -7   7   3        8.27      -10.05     40.62 o 
  -6   7   3      289.45      285.81     35.54 o 
  -5   7   3      361.32      293.23     45.96 o 
  -4   7   3     1811.22     1832.21    136.38 o 
  -3   7   3     8405.35     8982.43    396.34 o 
  -2   7   3     2565.61     2196.71     48.69 o 
  -1   7   3     2959.55     2833.98     53.46 o 
   0   7   3      343.73      297.42     16.69 o 
   1   7   3     1228.82     1410.37     49.73 o 
   2   7   3       49.74       17.85     26.22 o 
   3   7   3     1612.76     1507.12     67.78 o 
   4   7   3     1020.30     1051.15     63.83 o 
   5   7   3     1611.81     1650.35    126.30 o 
   6   7   3     1185.73     1276.13    196.96 o 
   7   7   3      306.10      373.45    123.43 o 
  -8   8   3      726.57     1019.61    136.84 o 
  -7   8   3     1565.09     1535.52     70.29 o 
  -6   8   3     2869.31     2798.72    119.06 o 
  -5   8   3      164.29      125.82     45.60 o 
  -4   8   3       29.15       49.91     36.69 o 
  -3   8   3      112.93      159.64     26.69 o 
  -2   8   3     5854.10     5891.14    112.17 o 
  -1   8   3     5899.94     5411.40     93.55 o 
   0   8   3    12451.21    11966.10    196.41 o 
   1   8   3    11083.79    10245.22    227.75 o 
   2   8   3     1618.57     1500.97     58.57 o 
   3   8   3       74.71        3.89     42.20 o 
   4   8   3        7.98       -3.09     41.13 o 
   5   8   3      127.13      173.05     99.88 o 
   6   8   3      658.98      860.72    171.69 o 
  -8   9   3       46.77       42.17     92.05 o 
  -7   9   3        3.46      140.07     75.17 o 
  -6   9   3      460.14      397.65     64.21 o 
  -5   9   3     1533.95     1482.56     79.49 o 
  -4   9   3     5400.98     5143.53    157.07 o 
  -3   9   3     5466.66     5287.47    121.17 o 
  -2   9   3     6171.59     5795.13    115.41 o 
  -1   9   3     2475.12     2570.61     51.99 o 
   0   9   3      229.72      258.86     19.68 o 
   1   9   3       31.46        9.69     25.70 o 
   2   9   3      571.66      558.31     53.87 o 
   3   9   3     5712.92     5592.25    193.07 o 
   4   9   3     2236.65     2534.78    137.61 o 
   5   9   3      706.20      882.38    115.98 o 
   6   9   3      350.26      412.97    123.93 o 
  -8  10   3        0.19       52.71     99.75 o 
  -7  10   3        9.58       91.25     97.38 o 
  -6  10   3      254.15      284.97     66.89 o 
  -5  10   3      698.41      782.46     72.92 o 
  -4  10   3      972.34     1138.03     50.71 o 
  -3  10   3     1290.08     1363.72     58.01 o 
  -2  10   3      735.39      801.00     32.07 o 
  -1  10   3      725.78      722.52     26.96 o 
   0  10   3        8.82      -11.36     27.06 o 
   1  10   3        8.54      -40.67     42.93 o 
   2  10   3      810.03      907.39    146.54 o 
   3  10   3      609.53      692.49     79.21 o 
   4  10   3     1740.03     1990.69    234.00 o 
   5  10   3      265.76       68.69    139.61 o 
   6  10   3      102.24     -180.53    120.35 o 
  -8  11   3       15.32      -32.90    101.64 o 
  -7  11   3       94.84       66.58    110.88 o 
  -6  11   3      456.66      477.86    139.73 o 
  -5  11   3      153.71      190.45     40.50 o 
  -4  11   3       52.39       25.80     33.16 o 
  -3  11   3      308.95      358.73     33.83 o 
  -2  11   3      435.85      457.51     28.64 o 
  -1  11   3     2291.79     2207.25     68.70 o 
   0  11   3     5378.75     5376.61    109.96 o 
   1  11   3      218.37      188.14     32.44 o 
   2  11   3      914.97      893.62     49.88 o 
   3  11   3      388.29      408.80     82.96 o 
   4  11   3        5.63      -52.70     89.16 o 
   5  11   3       34.99      -49.55    108.88 o 
   6  11   3      333.66      553.83    177.46 o 
  -7  12   3       83.61      110.71     88.76 o 
  -6  12   3       66.72       93.52     71.02 o 
  -5  12   3        1.73       19.82     40.98 o 
  -4  12   3      308.25      322.25     40.52 o 
  -3  12   3      304.98      328.44     36.17 o 
  -2  12   3     1146.08     1127.46     63.57 o 
  -1  12   3      871.73      892.90     47.70 o 
   0  12   3      131.63      143.31     26.73 o 
   1  12   3     2048.59     1951.36     68.78 o 
   2  12   3      421.07      364.04     64.24 o 
   3  12   3      253.68      270.86    147.69 o 
   4  12   3      239.80      424.84    121.61 o 
   5  12   3        1.65     -196.66    170.65 o 
  -7  13   3       98.80      105.93     97.46 o 
  -6  13   3      382.35      541.79     86.39 o 
  -5  13   3     1129.88     1285.17    102.34 o 
  -4  13   3     2369.18     2446.71     81.98 o 
  -3  13   3       22.38       48.64     54.02 o 
  -2  13   3     1423.51     1356.75     49.85 o 
  -1  13   3        0.16      -11.85     26.88 o 
   0  13   3     1096.25     1011.74     49.31 o 
   1  13   3      302.87      305.48     38.68 o 
   2  13   3      638.57      642.30    129.92 o 
   3  13   3     1003.41      996.07    149.19 o 
   4  13   3      309.64      342.21    102.89 o 
   5  13   3       46.55       80.97    122.45 o 
  -6  14   3       18.00      154.19    120.00 o 
  -5  14   3        6.73       35.41    108.58 o 
  -4  14   3        0.39       79.47     56.63 o 
  -3  14   3      197.95      183.32     45.22 o 
  -2  14   3      316.33      291.66     43.74 o 
  -1  14   3       70.04       99.20     33.79 o 
   0  14   3      122.27       93.03     51.58 o 
   1  14   3      611.18      606.22    116.77 o 
   2  14   3        0.01      -96.22     64.15 o 
   3  14   3       36.35       16.26     80.97 o 
   4  14   3        3.10      -58.09    267.23 o 
  -6  15   3      366.51      540.27     98.97 o 
  -5  15   3      312.46      387.53     77.99 o 
  -4  15   3      577.41      683.05    119.42 o 
  -3  15   3      379.70      423.39     60.00 o 
  -2  15   3      159.05      207.75     42.70 o 
  -1  15   3       39.66       18.01     44.45 o 
   0  15   3      258.76      252.94     46.89 o 
   1  15   3      744.54      625.15     91.15 o 
   2  15   3     1530.49     1548.65    291.00 o 
   3  15   3      776.28      986.61    110.08 o 
   4  15   3      262.71      162.60    114.68 o 
  -5  16   3       81.90        9.47    153.81 o 
  -4  16   3        3.43      -20.89     69.13 o 
  -3  16   3      139.50      178.25     62.43 o 
  -2  16   3       91.73       68.28     49.70 o 
  -1  16   3      617.76      588.78     55.26 o 
   0  16   3      602.72      528.69     86.54 o 
   1  16   3       29.77       71.77     81.46 o 
   2  16   3       28.61      -23.11     73.08 o 
   3  16   3       18.33       31.56    159.81 o 
  -4  17   3        3.50      -65.26     79.50 o 
  -3  17   3        0.02       41.30     59.16 o 
  -2  17   3       18.08       33.38     57.43 o 
  -1  17   3        4.63       35.77     75.69 o 
   0  17   3      166.48      140.77     85.15 o 
   1  17   3      316.76       55.61     97.61 o 
   2  17   3       62.87       -4.15    100.38 o 
  -1  18   3       84.80       24.92     87.00 o 
   0  18   3        1.62       -3.92     88.38 o 
 -10   0   4      581.61      743.30    133.38 o 
  -9   0   4      659.39      974.76    130.38 o 
  -8   0   4      797.38      990.45    114.00 o 
  -7   0   4      581.40      634.80     65.26 o 
  -6   0   4      142.58       77.92     42.57 o 
  -5   0   4     6557.96     6189.84    171.15 o 
  -4   0   4     5900.99     5587.40    150.32 o 
  -3   0   4     2079.98     1600.93     48.51 o 
  -2   0   4   295791.22   230705.00   8306.44 o 
  -1   0   4     7328.31     6973.54    174.85 o 
   0   0   4     1319.11     1419.93     34.04 o 
   1   0   4     5614.35     6740.55    274.04 o 
   2   0   4     1591.09     1628.04     88.61 o 
   3   0   4     8652.59     8364.94    236.33 o 
   4   0   4     6593.74     7151.72    663.11 o 
   7   0   4     1357.75     1250.52    165.92 o 
 -10   1   4       68.67      236.93     86.54 o 
  -9   1   4        3.22       36.00     94.04 o 
  -8   1   4      823.17      941.49     92.20 o 
  -7   1   4     1490.19     1548.73     62.72 o 
  -6   1   4     1151.23     1105.76     45.69 o 
  -5   1   4     2591.49     2392.23     56.27 o 
  -4   1   4      833.69      831.81     34.11 o 
  -3   1   4     3109.94     3438.75     76.52 o 
  -2   1   4     9765.93     9883.67    207.52 o 
  -1   1   4      308.04      196.41     13.55 o 
   0   1   4     6289.71     6269.56    101.08 o 
   1   1   4    15390.07    16277.72    343.66 o 
   2   1   4     2297.47     1968.47     49.27 o 
   3   1   4     1548.61     1608.78     53.78 o 
   4   1   4      263.78      293.65     55.49 o 
   5   1   4      449.48      392.69     88.28 o 
   6   1   4      352.91      258.89     93.61 o 
   7   1   4      101.01        8.30     97.66 o 
  -9   2   4        1.57      -27.95     73.80 o 
  -8   2   4      549.27      634.00     76.73 o 
  -7   2   4      220.88      232.99     45.01 o 
  -6   2   4      207.63      241.17     30.74 o 
  -5   2   4     2622.29     2378.34     57.34 o 
  -4   2   4      924.22      816.14     28.94 o 
  -3   2   4       14.64       84.21     43.96 o 
  -2   2   4       36.78       75.82      9.25 o 
  -1   2   4      464.30      499.70     14.91 o 
   0   2   4     1095.84     1037.86     26.05 o 
   1   2   4      373.24      316.52     20.56 o 
   2   2   4      878.08      799.24     33.98 o 
   3   2   4      643.30      506.53     39.67 o 
   4   2   4        5.08       13.54     53.43 o 
   5   2   4       84.07       -5.36     67.02 o 
   6   2   4       30.21      -51.33    114.69 o 
   7   2   4       26.94      -55.56    100.50 o 
  -9   3   4       89.94      221.54     62.42 o 
  -8   3   4      347.58      393.66     55.15 o 
  -7   3   4      225.66      231.54     42.18 o 
  -6   3   4      667.90      572.28     36.77 o 
  -5   3   4        1.58      -23.05     27.75 o 
  -4   3   4        6.44        3.70     22.82 o 
  -3   3   4     1285.95     1228.07     33.83 o 
  -2   3   4      489.68      423.70     16.88 o 
  -1   3   4     1705.03     1550.92     33.22 o 
   0   3   4     3797.86     3713.82     72.27 o 
   1   3   4     2541.00     2621.12     68.44 o 
   2   3   4     1397.74     1586.80     56.19 o 
   3   3   4        3.93        3.15     33.77 o 
   4   3   4      243.21      337.05     52.95 o 
   5   3   4      124.26        3.97     63.40 o 
   6   3   4      181.59      118.38     86.00 o 
   7   3   4        0.48     -203.19    135.46 o 
  -9   4   4      412.09      490.44     68.45 o 
  -8   4   4        4.01        3.87     49.30 o 
  -7   4   4      246.96      213.76     40.14 o 
  -6   4   4        1.35      -10.36     28.05 o 
  -5   4   4     5340.28     5359.29    159.06 o 
  -4   4   4     3441.91     3153.80    100.30 o 
  -3   4   4     5557.01     5084.30    142.85 o 
  -2   4   4     3506.90     3455.28     86.64 o 
  -1   4   4     4036.18     4323.29     87.70 o 
   0   4   4       60.99       52.47     12.32 o 
   1   4   4     2722.24     2955.51     77.30 o 
   2   4   4      553.50      520.26     47.95 o 
   3   4   4     4226.96     4212.83    116.34 o 
   4   4   4      702.76      806.51    106.17 o 
   5   4   4     2411.20     2362.83    191.13 o 
   6   4   4      216.02      247.65     86.37 o 
   7   4   4      111.33      188.54    145.84 o 
  -9   5   4       35.44       92.77     61.98 o 
  -8   5   4      261.17      360.77     54.72 o 
  -7   5   4     1703.39     1647.67     67.04 o 
  -6   5   4     3428.19     3046.05     85.23 o 
  -5   5   4     3477.99     2958.86    121.27 o 
  -4   5   4     6833.91     6774.90    189.84 o 
  -3   5   4     1845.24     1918.03     66.90 o 
  -2   5   4       30.05       50.70     10.23 o 
  -1   5   4     4082.78     4209.77     72.40 o 
   0   5   4    14202.55    14949.97    271.18 o 
   1   5   4    10002.71     9357.92    350.48 o 
   2   5   4     8654.51     8321.60    192.94 o 
   3   5   4     3980.43     4034.12    114.25 o 
   4   5   4     1645.73     1615.36     77.35 o 
   5   5   4        5.14      -90.72     60.48 o 
   6   5   4       22.88     -127.95    110.94 o 
   7   5   4      179.52       28.85    140.77 o 
  -9   6   4        7.31      243.12     90.47 o 
  -8   6   4       21.23      -47.74     64.50 o 
  -7   6   4        7.06       51.52     37.01 o 
  -6   6   4       95.06       35.38     28.69 o 
  -5   6   4        7.59       18.16     35.15 o 
  -4   6   4      192.73      197.69     36.69 o 
  -3   6   4        9.11       28.80     25.21 o 
  -2   6   4      564.41      682.02     61.15 o 
  -1   6   4      416.89      438.58     24.52 o 
   0   6   4      921.48      897.60     25.56 o 
   1   6   4       25.29       55.28     22.92 o 
   2   6   4      347.67      405.39     51.55 o 
   3   6   4      440.30      420.48     42.76 o 
   4   6   4       13.17      -75.98     61.15 o 
   5   6   4        0.93      -23.34     56.62 o 
   6   6   4       27.15      140.79    113.64 o 
  -9   7   4        0.29        1.49    155.08 o 
  -8   7   4       53.38       65.43     48.90 o 
  -7   7   4      328.90      318.98     53.10 o 
  -6   7   4      396.23      396.18     52.22 o 
  -5   7   4     2141.44     2152.83     89.48 o 
  -4   7   4     2778.15     2750.98     96.22 o 
  -3   7   4      442.00      403.93     26.10 o 
  -2   7   4      150.28      137.53     16.65 o 
  -1   7   4      240.20      267.10     17.13 o 
   0   7   4     5102.24     5225.90     92.41 o 
   1   7   4     4980.94     4851.70    120.89 o 
   2   7   4      656.96      560.74     38.05 o 
   3   7   4      959.86      845.27     53.23 o 
   4   7   4      226.82      163.79     54.65 o 
   5   7   4        0.16      -49.64    104.18 o 
   6   7   4       89.38      -62.97    160.15 o 
  -9   8   4       36.01      -44.77    240.69 o 
  -8   8   4        1.82      -19.05     47.34 o 
  -7   8   4      585.22      522.10     43.94 o 
  -6   8   4      212.40      204.77     53.56 o 
  -5   8   4        8.34       19.26     41.66 o 
  -4   8   4      205.57      241.38     40.07 o 
  -3   8   4      468.35      486.44     29.75 o 
  -2   8   4      646.15      664.84     26.81 o 
  -1   8   4      285.33      312.60     19.30 o 
   0   8   4      232.27      227.83     18.65 o 
   1   8   4      156.17      198.03     39.15 o 
   2   8   4      548.55      547.58     47.11 o 
   3   8   4     1780.59     1673.69     71.33 o 
   4   8   4       61.03       36.81     54.75 o 
   5   8   4       57.47      -71.26    107.93 o 
   6   8   4       30.25     -179.34    241.61 o 
  -8   9   4       86.62       55.07     80.92 o 
  -7   9   4        2.94      -56.48     37.65 o 
  -6   9   4       98.84       48.78     58.61 o 
  -5   9   4     1237.64     1170.75     72.23 o 
  -4   9   4      189.19      204.75     29.72 o 
  -3   9   4      284.76      257.24     34.63 o 
  -2   9   4      250.99      282.34     21.11 o 
  -1   9   4       77.31       77.20     19.28 o 
   0   9   4      241.41      214.24     35.71 o 
   1   9   4     1368.60     1355.72     57.42 o 
   2   9   4      111.24        8.65     50.77 o 
   3   9   4      329.97      289.80     47.50 o 
   4   9   4      596.30      463.49     98.40 o 
   5   9   4       40.07       48.34    110.07 o 
   6   9   4       15.89      -69.97    122.31 o 
  -8  10   4      108.48       61.08     92.08 o 
  -7  10   4      321.02      268.25     80.53 o 
  -6  10   4       99.55      107.35     59.69 o 
  -5  10   4       11.37       16.93     74.77 o 
  -4  10   4      101.45       84.47     31.17 o 
  -3  10   4       79.77      167.54     51.13 o 
  -2  10   4      695.43      715.15     30.70 o 
  -1  10   4      761.49      731.04     46.87 o 
   0  10   4      279.14      266.75     45.20 o 
   1  10   4      773.07      639.06     40.26 o 
   2  10   4      538.63      646.95     74.38 o 
   3  10   4        1.41      -62.23     43.42 o 
   4  10   4       60.60       -4.71     96.02 o 
   5  10   4       28.39     -137.98    113.76 o 
  -8  11   4      184.45      226.44    133.50 o 
  -7  11   4     1253.33     1290.07     96.26 o 
  -6  11   4      517.99      640.32     80.54 o 
  -5  11   4     1019.35      995.98     53.46 o 
  -4  11   4      866.86      839.79     46.10 o 
  -3  11   4        4.23        5.39     52.69 o 
  -2  11   4      240.55      236.08     29.98 o 
  -1  11   4      826.20      857.59     32.66 o 
   0  11   4     2434.51     2214.94     72.33 o 
   1  11   4     2851.06     2642.99     84.20 o 
   2  11   4     1126.12     1063.79     85.95 o 
   3  11   4     1712.70     1735.18    263.77 o 
   4  11   4      234.64      102.20    101.40 o 
   5  11   4        8.69     -127.99    114.45 o 
  -7  12   4      380.17      379.09     84.60 o 
  -6  12   4       21.69       57.83     46.87 o 
  -5  12   4      440.34      491.69     69.42 o 
  -4  12   4     1615.16     1669.41     66.05 o 
  -3  12   4     3857.51     3727.27     97.76 o 
  -2  12   4     4070.15     4185.17     91.03 o 
  -1  12   4     4264.25     3882.12     95.03 o 
   0  12   4      477.09      511.44     39.88 o 
   1  12   4        1.77      -25.24     35.38 o 
   2  12   4      122.84      159.27     39.87 o 
   3  12   4     2348.41     2395.18    311.07 o 
   4  12   4     1757.66     2241.90    635.88 o 
   5  12   4      843.81     1261.77    148.28 o 
  -7  13   4      132.17      294.64    118.27 o 
  -6  13   4      110.63      209.35     72.64 o 
  -5  13   4       94.58      125.31     45.70 o 
  -4  13   4      269.84      329.87     44.46 o 
  -3  13   4      154.44      141.31     42.90 o 
  -2  13   4      194.01      253.08     31.55 o 
  -1  13   4      110.28      116.98     34.12 o 
   0  13   4     2083.28     2019.52     73.24 o 
   1  13   4      688.80      697.17     52.28 o 
   2  13   4      183.22      231.02     73.69 o 
   3  13   4      113.89       46.68     96.35 o 
   4  13   4        0.35      -84.18    105.73 o 
  -6  14   4      124.21      181.63     78.01 o 
  -5  14   4       73.85      100.14     81.11 o 
  -4  14   4      112.36      111.40     44.71 o 
  -3  14   4       90.38        6.35     49.69 o 
  -2  14   4       61.31       71.95     32.58 o 
  -1  14   4      302.48      247.41     45.93 o 
   0  14   4      298.07      255.89     44.29 o 
   1  14   4      280.37      246.02     69.35 o 
   2  14   4      133.95      164.06     73.03 o 
   3  14   4        9.96      -70.23     89.10 o 
   4  14   4        0.54     -147.09    113.12 o 
  -6  15   4       61.96      150.23     83.29 o 
  -5  15   4       23.45      -40.81     65.92 o 
  -4  15   4       23.55       45.27     59.58 o 
  -3  15   4      250.51      242.22     47.94 o 
  -2  15   4      440.98      531.03     62.67 o 
  -1  15   4       13.89      -24.48     70.73 o 
   0  15   4      428.29      356.96     49.51 o 
   1  15   4       52.82      275.30     86.08 o 
   2  15   4      206.67      280.20     90.81 o 
   3  15   4       28.45      -38.26     94.32 o 
  -5  16   4      553.07      642.20    107.08 o 
  -4  16   4      204.94      286.19     65.91 o 
  -3  16   4     1735.22     1693.94     92.17 o 
  -2  16   4     1719.36     1782.29     90.95 o 
  -1  16   4     1549.71     1491.55     85.03 o 
   0  16   4       91.55       71.54     78.00 o 
   1  16   4      177.09      122.54     85.85 o 
   2  16   4       48.66      114.00     99.69 o 
  -4  17   4      251.73      350.51     93.92 o 
  -3  17   4        5.07       14.17     60.66 o 
  -2  17   4       42.25      116.77     78.23 o 
  -1  17   4      208.26      118.61     81.00 o 
   0  17   4      678.99      785.53    105.00 o 
   1  17   4     1279.66     1337.75    131.77 o 
  -2  18   4        4.21       50.77     80.08 o 
  -1  18   4        3.02      -72.46     87.69 o 
 -10   1   5        6.88      103.09     81.49 o 
  -9   1   5       19.90       74.85     73.18 o 
  -8   1   5      213.23      371.94     73.25 o 
  -7   1   5     1095.92     1131.33     62.80 o 
  -6   1   5     1304.24     1170.70     40.80 o 
  -5   1   5     6769.96     6133.50    118.46 o 
  -4   1   5     7102.45     6843.09    128.22 o 
  -3   1   5      969.19      851.26     25.86 o 
  -2   1   5       27.73       15.23     10.94 o 
  -1   1   5     2796.00     3014.24     56.33 o 
   0   1   5     3358.93     3419.21     66.26 o 
   1   1   5     4002.06     3913.27     78.00 o 
   2   1   5     6955.58     6627.59    130.73 o 
   3   1   5     3144.90     2803.36     94.05 o 
   4   1   5     2615.27     2128.66    118.70 o 
   5   1   5       46.52     -129.50     86.33 o 
   6   1   5       26.43      -30.20     95.58 o 
 -10   2   5       18.08       55.93    101.19 o 
  -9   2   5      288.19      495.72     77.29 o 
  -8   2   5      374.80      402.50     54.75 o 
  -7   2   5      471.83      422.50     42.67 o 
  -6   2   5       17.20      -19.43     23.82 o 
  -5   2   5       78.55       82.30     17.74 o 
  -4   2   5     1123.62     1207.14     52.92 o 
  -3   2   5      274.64      275.18     22.00 o 
  -2   2   5     1187.10     1058.30     29.29 o 
  -1   2   5     5221.08     5293.33     85.62 o 
   0   2   5     4300.37     4350.35     83.11 o 
   1   2   5      487.55      671.17     32.11 o 
   2   2   5       24.73       47.34     27.89 o 
   3   2   5      889.81      888.94    140.34 o 
   4   2   5       12.13      -50.86     52.23 o 
   5   2   5      228.45      104.14     87.42 o 
   6   2   5      113.19      -71.25    152.08 o 
 -10   3   5       70.95       50.74     79.16 o 
  -9   3   5      112.52       70.26     60.78 o 
  -8   3   5      394.55      459.06     53.66 o 
  -7   3   5      361.17      379.55     42.30 o 
  -6   3   5        7.60       34.51     26.50 o 
  -5   3   5        4.08        6.99     18.40 o 
  -4   3   5       54.43       63.37     13.71 o 
  -3   3   5     1358.15     1398.02    110.19 o 
  -2   3   5     4957.98     5670.10    104.96 o 
  -1   3   5     1906.50     2217.77     40.48 o 
   0   3   5       65.99       74.31     15.12 o 
   1   3   5     3943.86     4528.67    107.95 o 
   2   3   5       78.47       87.73     28.17 o 
   3   3   5      284.08      301.99     63.35 o 
   4   3   5      809.66      816.70     65.78 o 
   5   3   5      230.59      334.92    157.04 o 
   6   3   5      174.51       22.78     94.82 o 
  -9   4   5      237.60      260.44     60.85 o 
  -8   4   5      312.72      367.79     51.48 o 
  -7   4   5        4.85      -12.90     33.45 o 
  -6   4   5       70.49       58.95     27.00 o 
  -5   4   5     2037.68     2187.13     88.04 o 
  -4   4   5     1409.20     1502.04     65.88 o 
  -3   4   5      203.75      241.57     26.91 o 
  -2   4   5     1051.96     1281.52     30.77 o 
  -1   4   5     1342.17     1541.17     31.49 o 
   0   4   5       13.12       27.59     14.62 o 
   1   4   5     3418.53     3523.02     99.29 o 
   2   4   5      845.57      880.75     45.89 o 
   3   4   5     1113.36     1145.64     61.23 o 
   4   4   5      185.40      370.01     58.86 o 
   5   4   5      314.27      152.64     74.87 o 
   6   4   5        0.01     -130.54     94.61 o 
  -9   5   5       12.88       25.63     56.28 o 
  -8   5   5      149.41      120.58     45.42 o 
  -7   5   5     1099.45      990.91     50.36 o 
  -6   5   5     1182.39      999.06     46.35 o 
  -5   5   5     4014.66     3875.31    124.09 o 
  -4   5   5     2134.62     1855.99     87.92 o 
  -3   5   5     6164.32     6403.20    176.55 o 
  -2   5   5      838.01      912.91     25.45 o 
  -1   5   5        0.61       39.38     14.99 o 
   0   5   5      900.35      908.99     31.62 o 
   1   5   5     4917.53     4840.55    118.98 o 
   2   5   5     4364.53     4155.70    111.43 o 
   3   5   5      883.77      818.67     53.23 o 
   4   5   5     1774.13     1748.02     83.27 o 
   5   5   5      582.63      472.43     79.29 o 
   6   5   5      109.56      139.38    150.23 o 
  -9   6   5      535.94      666.99     63.99 o 
  -8   6   5      935.85      926.07     57.02 o 
  -7   6   5     1198.39     1113.38     54.63 o 
  -6   6   5      687.47      617.08     52.62 o 
  -5   6   5      114.64       72.69     33.24 o 
  -4   6   5     2810.59     2728.02     93.28 o 
  -3   6   5     7212.71     6523.95    180.35 o 
  -2   6   5    16486.05    17547.77    314.37 o 
  -1   6   5    15102.40    15273.87    273.36 o 
   0   6   5     9516.14     8912.56    168.05 o 
   1   6   5     4503.14     4205.85    108.05 o 
   2   6   5      720.10      704.34     43.69 o 
   3   6   5      327.67      260.93     45.33 o 
   4   6   5     1003.52      969.70     75.61 o 
   5   6   5     1722.27     1840.33     99.30 o 
   6   6   5     1249.79     1208.06    173.54 o 
  -9   7   5       64.09      142.56     58.54 o 
  -8   7   5        1.37       21.95     44.86 o 
  -7   7   5       67.07       57.17     39.23 o 
  -6   7   5      678.89      673.93     57.21 o 
  -5   7   5     2910.13     2694.29    147.58 o 
  -4   7   5     1467.25     1310.07     64.44 o 
  -3   7   5     1924.51     1918.00     85.16 o 
  -2   7   5      131.55      138.39     17.20 o 
  -1   7   5     1027.58     1292.66     59.60 o 
   0   7   5       43.23       35.94     21.34 o 
   1   7   5     1105.69     1006.04     49.30 o 
   2   7   5      722.19      693.20     43.75 o 
   3   7   5     1330.61     1362.40     95.03 o 
   4   7   5      436.66      427.17     69.03 o 
   5   7   5      148.29      190.33    116.87 o 
   6   7   5       54.78      -97.88    117.79 o 
  -9   8   5       18.87      139.35     87.67 o 
  -8   8   5        4.23       31.24     42.67 o 
  -7   8   5      188.84      204.56     38.17 o 
  -6   8   5       87.76      101.42     49.72 o 
  -5   8   5      672.94      653.62     64.38 o 
  -4   8   5     2218.92     2224.22     85.49 o 
  -3   8   5      168.09      167.37     26.15 o 
  -2   8   5      260.77      359.73     24.75 o 
  -1   8   5     1754.09     1920.71     43.73 o 
   0   8   5      746.41      745.62     34.25 o 
   1   8   5      180.01      139.12     31.26 o 
   2   8   5     3824.60     3535.72    104.69 o 
   3   8   5      774.99      714.76     55.17 o 
   4   8   5      346.83      275.70     57.39 o 
   5   8   5      131.80      138.43    117.21 o 
  -9   9   5        0.17      -57.50     90.21 o 
  -8   9   5       17.31        2.37     42.91 o 
  -7   9   5      349.63      351.48     64.45 o 
  -6   9   5       71.15      107.93     53.29 o 
  -5   9   5      155.03      242.03     48.73 o 
  -4   9   5        5.55       36.73     29.05 o 
  -3   9   5      648.28      804.28     38.04 o 
  -2   9   5     1968.48     2094.92     50.11 o 
  -1   9   5      689.72      742.48     40.92 o 
   0   9   5      682.16      665.10     45.48 o 
   1   9   5      293.90      235.36     35.95 o 
   2   9   5       35.75       78.60     73.61 o 
   3   9   5      335.16      304.18     51.03 o 
   4   9   5      352.70      242.75    101.86 o 
   5   9   5      355.15      552.79    125.12 o 
  -8  10   5      735.73      706.38    107.86 o 
  -7  10   5      283.22      277.29     66.28 o 
  -6  10   5      150.81      243.59     75.00 o 
  -5  10   5      163.33      175.02     64.61 o 
  -4  10   5      889.13      862.80     44.29 o 
  -3  10   5     3487.80     3275.16     85.34 o 
  -2  10   5     3638.44     3496.80     75.70 o 
  -1  10   5     4192.97     4225.78     92.65 o 
   0  10   5     3461.94     3124.47    157.00 o 
   1  10   5     1384.38     1316.23     60.92 o 
   2  10   5      172.80      203.86     81.34 o 
   3  10   5        1.97       -0.58     49.93 o 
   4  10   5      307.86      324.75    106.28 o 
   5  10   5      128.44      -18.34    125.43 o 
  -8  11   5      184.27      166.01     83.30 o 
  -7  11   5      329.41      343.37     70.85 o 
  -6  11   5      984.04     1051.36     78.32 o 
  -5  11   5      411.20      480.85     67.16 o 
  -4  11   5     4207.67     4456.69    112.75 o 
  -3  11   5     1505.83     1428.06     56.90 o 
  -2  11   5      211.11      269.53     38.50 o 
  -1  11   5      214.25      212.62     32.60 o 
   0  11   5      891.95      781.50     84.28 o 
   1  11   5     1640.80     1661.85     67.09 o 
   2  11   5     2640.28     2417.00    141.41 o 
   3  11   5      837.51      740.60    137.08 o 
   4  11   5      188.94      108.40    178.27 o 
   5  11   5      347.38      279.26    162.81 o 
  -7  12   5       13.89      -27.91    113.31 o 
  -6  12   5       33.24       40.71     47.08 o 
  -5  12   5      653.89      623.03     50.05 o 
  -4  12   5       44.92       -2.78     38.25 o 
  -3  12   5        9.49      -10.87     33.45 o 
  -2  12   5       80.12      102.77     28.52 o 
  -1  12   5      283.65      292.01     35.77 o 
   0  12   5      877.45      783.39     47.89 o 
   1  12   5      100.49       57.77     38.39 o 
   2  12   5        5.42        1.11     42.01 o 
   3  12   5      159.96       -8.75     96.92 o 
   4  12   5       19.49       -3.69    112.02 o 
  -7  13   5      185.72      164.84     79.43 o 
  -6  13   5      103.44      129.37     50.99 o 
  -5  13   5       11.03       44.61     44.02 o 
  -4  13   5      729.03      700.36     49.96 o 
  -3  13   5       12.65       23.60     46.36 o 
  -2  13   5     1454.89     1406.87     58.27 o 
  -1  13   5      148.31      215.29     83.00 o 
   0  13   5     1250.12     1203.47     64.18 o 
   1  13   5     1444.14     1225.88     61.60 o 
   2  13   5      399.29      283.33    101.54 o 
   3  13   5       60.45      -42.06     92.07 o 
   4  13   5        0.41       -5.92    116.98 o 
  -6  14   5       57.19       85.54     73.42 o 
  -5  14   5       50.52       34.80     49.62 o 
  -4  14   5       73.55       95.44     44.88 o 
  -3  14   5       23.34      -25.60     42.44 o 
  -2  14   5      337.18      354.80     43.84 o 
  -1  14   5       57.97       33.21     52.85 o 
   0  14   5        1.61       -1.64     42.60 o 
   1  14   5       21.08      -23.38     70.15 o 
   2  14   5        4.35     -118.77     79.18 o 
   3  14   5      202.06      177.81    101.13 o 
  -6  15   5      411.65      516.73     84.45 o 
  -5  15   5      437.25      468.26     73.59 o 
  -4  15   5      113.32      134.63     50.44 o 
  -3  15   5        2.45       46.52     70.51 o 
  -2  15   5        0.33      -61.39     50.45 o 
  -1  15   5      388.97      305.33     50.34 o 
   0  15   5      308.45      261.99     50.70 o 
   1  15   5      179.63      240.92     90.92 o 
   2  15   5      355.42      387.02    114.00 o 
  -5  16   5        9.36       52.18     74.88 o 
  -4  16   5       56.78       52.26     62.32 o 
  -3  16   5      302.02      262.20     64.50 o 
  -2  16   5        3.81      -25.20     56.06 o 
  -1  16   5       95.31       79.43     53.46 o 
   0  16   5        0.57       58.38     84.23 o 
   1  16   5       67.42       30.46     93.23 o 
   2  16   5      186.59      324.92    108.46 o 
  -4  17   5      216.19      237.64     73.87 o 
  -3  17   5       27.89       59.63     83.19 o 
  -2  17   5        0.32      -44.08     69.92 o 
  -1  17   5       98.08      113.77     87.69 o 
   0  17   5      156.28       54.23    100.85 o 
 -10   0   6      213.43      223.84    114.23 o 
  -9   0   6      282.11      398.30    105.46 o 
  -8   0   6      474.23      390.23     94.38 o 
  -7   0   6      526.88      475.94     93.69 o 
  -6   0   6     1240.56     1053.65     50.41 o 
  -5   0   6      285.82      266.97     26.21 o 
  -4   0   6      802.99      779.08     33.49 o 
  -3   0   6      202.79      224.31     25.15 o 
  -2   0   6     1691.06     1708.37     73.15 o 
  -1   0   6     4709.46     4783.31    123.99 o 
   0   0   6     5932.84     5901.16    228.69 o 
   1   0   6     3478.02     3071.25     91.62 o 
   2   0   6     1402.42     1327.69     61.42 o 
   3   0   6      243.24      405.92     97.15 o 
   4   0   6       29.90     -113.31    109.15 o 
   5   0   6       24.24     -165.92    136.15 o 
   6   0   6       30.65     -192.69    162.92 o 
 -10   1   6      158.63      234.26     84.47 o 
  -9   1   6      244.04      271.10     73.78 o 
  -8   1   6      408.87      418.72     50.98 o 
  -7   1   6      158.06      136.94     50.07 o 
  -6   1   6       92.53      117.96     31.29 o 
  -5   1   6        4.72       -6.39     34.67 o 
  -4   1   6     2387.39     2351.51     57.04 o 
  -3   1   6     1299.69     1187.33     32.98 o 
  -2   1   6     2089.42     1967.67     57.98 o 
  -1   1   6     5648.18     5517.29    100.32 o 
   0   1   6     1400.21     1277.15     35.31 o 
   1   1   6      506.71      625.45     24.04 o 
   2   1   6      263.29      289.61     32.14 o 
   3   1   6       69.98       17.69     55.67 o 
   4   1   6      228.17      131.61     84.73 o 
   5   1   6       92.82      -73.64     98.71 o 
   6   1   6      140.86      117.50    156.23 o 
 -10   2   6       68.82      190.19     80.85 o 
  -9   2   6      329.72      401.65     75.70 o 
  -8   2   6       43.19       16.42     45.82 o 
  -7   2   6      471.92      525.28     39.95 o 
  -6   2   6     1088.79     1041.49     43.03 o 
  -5   2   6     3508.03     3115.36     81.07 o 
  -4   2   6    19641.59    19074.02    400.41 o 
  -3   2   6     1992.87     1811.08     45.85 o 
  -2   2   6    10929.31    11795.90    211.56 o 
  -1   2   6      893.43      831.18     22.20 o 
   0   2   6        2.71       23.57     14.21 o 
   1   2   6     1130.33     1049.90     41.85 o 
   2   2   6     5623.08     5266.90    134.54 o 
   3   2   6     5308.01     4920.78    134.56 o 
   4   2   6     2002.31     2084.44    131.65 o 
   5   2   6     1490.64     1428.59    264.80 o 
   6   2   6       80.15      -50.03    104.43 o 
 -10   3   6       95.04      156.78     79.36 o 
  -9   3   6      146.03      157.86     57.81 o 
  -8   3   6      559.30      613.49     51.20 o 
  -7   3   6     1087.59      993.30     50.35 o 
  -6   3   6     1066.67     1053.84     64.28 o 
  -5   3   6     1195.43     1197.72     38.94 o 
  -4   3   6      157.04      193.94     15.72 o 
  -3   3   6     1181.51     1156.59     34.27 o 
  -2   3   6     3791.38     3887.99     74.82 o 
  -1   3   6    10380.83    10550.78    154.11 o 
   0   3   6    10021.47     9801.33    180.22 o 
   1   3   6     5065.69     5140.20    121.32 o 
   2   3   6     1447.41     1445.20     59.43 o 
   3   3   6        7.59      -32.35     42.76 o 
   4   3   6       11.65      -46.57     84.46 o 
   5   3   6      305.48      195.34     96.94 o 
   6   3   6      782.41      698.99    118.21 o 
 -10   4   6        6.85       57.24     82.23 o 
  -9   4   6       37.55       66.80     53.15 o 
  -8   4   6      159.56      191.80     49.98 o 
  -7   4   6      403.84      409.19     38.25 o 
  -6   4   6      369.12      319.92     51.04 o 
  -5   4   6      174.32      175.38     38.31 o 
  -4   4   6       44.78       37.50     12.51 o 
  -3   4   6       34.02       12.51     21.85 o 
  -2   4   6     1256.07     1193.11     30.61 o 
  -1   4   6     1468.86     1553.22     33.05 o 
   0   4   6       17.91       34.31     32.23 o 
   1   4   6      375.38      346.91     29.47 o 
   2   4   6      209.98      144.39     35.54 o 
   3   4   6        1.99      -65.24     43.49 o 
   4   4   6        2.29      -54.46     83.55 o 
   5   4   6       27.30       31.35     88.36 o 
   6   4   6        1.26     -145.24     96.83 o 
 -10   5   6        5.25       58.54     80.62 o 
  -9   5   6       12.03       13.66     54.14 o 
  -8   5   6       55.36      -16.13     40.19 o 
  -7   5   6      149.39      151.89     35.75 o 
  -6   5   6     1557.52     1418.97     69.37 o 
  -5   5   6     1162.33     1012.83     68.08 o 
  -4   5   6     1813.14     1479.76     63.35 o 
  -3   5   6     1378.84     1396.80     40.58 o 
  -2   5   6       62.89       85.53     12.40 o 
  -1   5   6      100.30      115.11     13.19 o 
   0   5   6     2146.14     2264.59     62.40 o 
   1   5   6     1288.52     1186.32     49.17 o 
   2   5   6       85.60       73.20     35.05 o 
   3   5   6     1199.31     1170.61     64.91 o 
   4   5   6      851.80      651.58     69.55 o 
   5   5   6        0.53       30.14    174.11 o 
   6   5   6       15.97     -222.92    148.61 o 
  -9   6   6        0.04       -7.24     50.34 o 
  -8   6   6       34.06       68.18     40.72 o 
  -7   6   6       58.31       42.46     47.97 o 
  -6   6   6        9.42      -13.90     39.77 o 
  -5   6   6      806.02      917.54     56.30 o 
  -4   6   6       17.61        9.26     31.10 o 
  -3   6   6     2571.23     2715.29     57.29 o 
  -2   6   6      625.55      682.58     24.90 o 
  -1   6   6     1710.30     1940.32     64.96 o 
   0   6   6      693.10      732.23     31.47 o 
   1   6   6       22.45       43.79     28.21 o 
   2   6   6        5.26      -24.16     54.16 o 
   3   6   6       94.10      136.52     47.71 o 
   4   6   6       46.76      -34.75     61.75 o 
   5   6   6      406.51      221.41     86.66 o 
  -9   7   6       29.71       65.09     52.82 o 
  -8   7   6      178.09      173.16     42.21 o 
  -7   7   6      484.89      437.72     49.49 o 
  -6   7   6     1675.75     1480.19     76.16 o 
  -5   7   6      808.95      750.60     92.42 o 
  -4   7   6       43.36       94.89     34.95 o 
  -3   7   6       38.59       15.84     23.48 o 
  -2   7   6       73.93      108.87     21.95 o 
  -1   7   6     1501.39     1446.23     47.59 o 
   0   7   6     4035.54     3998.42     86.82 o 
   1   7   6      938.84      824.50     53.30 o 
   2   7   6     1703.76     1569.28     69.27 o 
   3   7   6      418.99      393.54     54.52 o 
   4   7   6       13.37     -118.35     78.90 o 
   5   7   6       38.96     -167.50    169.73 o 
  -9   8   6       18.63      110.48     54.54 o 
  -8   8   6       71.90       29.86     41.98 o 
  -7   8   6      215.35      235.46     55.62 o 
  -6   8   6        0.48      -40.62     54.00 o 
  -5   8   6       25.98       29.71     41.74 o 
  -4   8   6        7.45        5.34     27.91 o 
  -3   8   6      632.78      664.73     34.19 o 
  -2   8   6      435.26      464.72     24.26 o 
  -1   8   6      224.37      224.28     25.07 o 
   0   8   6      443.82      476.20     36.38 o 
   1   8   6       52.77       23.54     37.75 o 
   2   8   6      183.61      158.28     43.88 o 
   3   8   6       50.67       44.17     49.11 o 
   4   8   6       24.13      -99.38     93.79 o 
   5   8   6       32.29     -158.28    116.49 o 
  -9   9   6       69.49       83.25     54.97 o 
  -8   9   6        9.77       42.95     53.62 o 
  -7   9   6     1964.61     1792.80    169.38 o 
  -6   9   6     1216.59     1107.68     76.66 o 
  -5   9   6       33.47       59.38     45.74 o 
  -4   9   6      203.73      194.10     32.06 o 
  -3   9   6       48.85       67.24     27.37 o 
  -2   9   6      803.54      859.33     30.39 o 
  -1   9   6     1805.35     1934.67     54.48 o 
   0   9   6     1343.22     1297.68     57.00 o 
   1   9   6     4633.65     4115.46    115.21 o 
   2   9   6      477.89      527.13     49.55 o 
   3   9   6       26.08      -70.59     51.73 o 
   4   9   6        4.74     -191.77    153.92 o 
   5   9   6      189.00       74.30    138.00 o 
  -8  10   6      284.43      222.10     46.11 o 
  -7  10   6       39.98       98.35     61.65 o 
  -6  10   6        3.80       29.23     56.15 o 
  -5  10   6      939.46     1092.30     54.03 o 
  -4  10   6     1841.09     1896.45     66.66 o 
  -3  10   6     2435.28     2421.13     70.86 o 
  -2  10   6     1845.54     1838.07     75.88 o 
  -1  10   6     1445.77     1546.94     51.75 o 
   0  10   6       87.58       56.75     34.10 o 
   1  10   6     2192.34     2064.86     78.61 o 
   2  10   6      272.95       33.69     79.90 o 
   3  10   6     1706.15     1526.52     83.30 o 
   4  10   6      954.20      908.48    130.89 o 
  -8  11   6       20.44       12.06     82.36 o 
  -7  11   6        1.71        0.35     64.96 o 
  -6  11   6        1.31        5.47     42.21 o 
  -5  11   6     1583.42     1579.56     64.23 o 
  -4  11   6       78.58       81.42     37.27 o 
  -3  11   6      422.25      468.14     37.39 o 
  -2  11   6     1215.87     1316.87     54.05 o 
  -1  11   6      146.04      176.80     42.76 o 
   0  11   6        7.15       -0.79     34.92 o 
   1  11   6       51.23      -22.90     43.16 o 
   2  11   6      161.60       57.45     49.58 o 
   3  11   6      409.36      338.35     97.29 o 
   4  11   6      305.48      166.23    126.04 o 
  -8  12   6       75.56      119.83     81.25 o 
  -7  12   6       71.30      192.06     69.75 o 
  -6  12   6      173.79      144.18     53.32 o 
  -5  12   6        5.02       67.89     43.00 o 
  -4  12   6       83.91      110.69     52.62 o 
  -3  12   6      466.86      521.94     41.52 o 
  -2  12   6      503.30      549.67     41.69 o 
  -1  12   6      122.47      119.18     36.52 o 
   0  12   6      223.11      203.92     39.39 o 
   1  12   6      280.01      209.26     60.69 o 
   2  12   6      152.50       89.55     64.95 o 
   3  12   6        2.62     -145.61     97.07 o 
   4  12   6        0.86     -120.40    120.67 o 
  -7  13   6       77.57      112.71     56.10 o 
  -6  13   6        3.97       17.26     50.30 o 
  -5  13   6      147.22      195.45     47.17 o 
  -4  13   6       64.74      107.97     42.25 o 
  -3  13   6      196.07      250.83     41.30 o 
  -2  13   6     2913.85     2629.99     80.47 o 
  -1  13   6      234.25      251.75     41.39 o 
   0  13   6      228.69      264.52     64.04 o 
   1  13   6      239.13      226.88     66.75 o 
   2  13   6       10.05     -117.51     78.34 o 
   3  13   6        0.23      -95.33    103.48 o 
  -7  14   6       42.29      126.11     78.54 o 
  -6  14   6      136.40      140.13     55.87 o 
  -5  14   6     1294.07     1372.84     70.19 o 
  -4  14   6     1489.84     1560.73     70.63 o 
  -3  14   6     1286.94     1482.08     81.59 o 
  -2  14   6      716.65      795.78     51.46 o 
  -1  14   6      802.88      682.03    109.50 o 
   0  14   6        2.43      -56.43     45.47 o 
   1  14   6      106.70       56.73     45.79 o 
   2  14   6     1020.26     1054.57    107.89 o 
   3  14   6      719.04      950.72    279.69 o 
  -6  15   6      207.38      438.16     81.72 o 
  -5  15   6      160.75      159.14     55.94 o 
  -4  15   6       15.68      -22.31     62.37 o 
  -3  15   6       42.81       64.01     54.42 o 
  -2  15   6      238.86      354.35     80.08 o 
  -1  15   6     1023.85      994.77     67.38 o 
   0  15   6      916.16      947.67     67.31 o 
   1  15   6      692.30      590.07    105.69 o 
   2  15   6        5.04      -33.24     92.84 o 
  -5  16   6        2.91        8.14     69.13 o 
  -4  16   6       59.82       77.11     60.78 o 
  -3  16   6       56.02       -4.90     62.87 o 
  -2  16   6      109.32      120.53     61.61 o 
  -1  16   6      461.33      446.87     60.15 o 
   0  16   6      318.44      218.31     96.00 o 
   1  16   6      144.46       54.00     97.85 o 
  -3  17   6      124.39      168.87     97.04 o 
  -2  17   6       10.14       48.46     75.46 o 
  -1  17   6        0.34      -98.08     87.69 o 
 -10   1   7       50.65      115.88     78.31 o 
  -9   1   7      111.49      181.79     71.24 o 
  -8   1   7      337.99      319.74     63.73 o 
  -7   1   7      862.99      790.76     43.32 o 
  -6   1   7      531.46      503.07     31.34 o 
  -5   1   7      504.05      501.27     22.70 o 
  -4   1   7      583.90      562.00     30.06 o 
  -3   1   7       34.13       57.72     13.79 o 
  -2   1   7     1887.08     1977.32     48.29 o 
  -1   1   7     5358.08     5657.68    103.92 o 
   0   1   7      942.68      895.65     36.11 o 
   1   1   7     1845.34     2145.59     63.06 o 
   2   1   7      685.79      707.72     62.03 o 
   3   1   7        4.37      -41.88     64.94 o 
   4   1   7        6.72     -170.13    113.42 o 
   5   1   7        7.60     -161.53    107.69 o 
 -10   2   7      213.33      344.42     83.24 o 
  -9   2   7        7.13      -31.81     67.57 o 
  -8   2   7        6.93      -13.53     39.44 o 
  -7   2   7      138.12       86.98     32.31 o 
  -6   2   7      257.92      286.53     28.82 o 
  -5   2   7      682.24      692.36     32.32 o 
  -4   2   7     1734.22     1930.56     50.13 o 
  -3   2   7      175.57      148.00     15.67 o 
  -2   2   7        5.40       -7.80     11.70 o 
  -1   2   7      876.80      891.43     25.53 o 
   0   2   7       53.25       42.32     19.04 o 
   1   2   7       96.34      129.87     26.45 o 
   2   2   7        2.51      -15.88     32.68 o 
   3   2   7     1175.85     1031.52    167.88 o 
   4   2   7       29.12     -126.60    129.92 o 
   5   2   7       16.37     -126.31    102.25 o 
 -10   3   7        4.00       50.00     78.17 o 
  -9   3   7       58.61       31.69     69.00 o 
  -8   3   7       78.91       89.35     40.13 o 
  -7   3   7     2291.32     2121.45     68.94 o 
  -6   3   7     1236.33     1141.72     53.49 o 
  -5   3   7      933.17      892.80     37.49 o 
  -4   3   7     1226.18     1131.07     36.22 o 
  -3   3   7      233.88      250.21     19.65 o 
  -2   3   7      838.00      830.86     26.02 o 
  -1   3   7     2489.69     2631.04     49.12 o 
   0   3   7     1958.75     1859.84     58.72 o 
   1   3   7     3703.12     3544.96     92.94 o 
   2   3   7     5467.84     5256.95    153.90 o 
   3   3   7       42.25       39.42     68.98 o 
   4   3   7      150.02       83.33     89.18 o 
   5   3   7        2.70     -158.38    105.59 o 
 -10   4   7      149.01      230.45     81.27 o 
  -9   4   7      377.64      407.95     53.55 o 
  -8   4   7      406.10      465.55     44.77 o 
  -7   4   7      335.71      358.50     38.10 o 
  -6   4   7      169.09      177.89     36.53 o 
  -5   4   7     1357.26     1180.61     55.78 o 
  -4   4   7     6984.75     6479.51    207.55 o 
  -3   4   7     5748.74     5590.45    129.04 o 
  -2   4   7     8844.09     9218.95    168.64 o 
  -1   4   7     6426.48     6704.69    126.31 o 
   0   4   7     1226.79     1250.11     59.82 o 
   1   4   7       17.13       -1.91     38.58 o 
   2   4   7      156.41      119.25     55.55 o 
   3   4   7     2272.26     2198.39    216.72 o 
   4   4   7     1657.68     1850.65    420.46 o 
   5   4   7      623.81      729.53    258.92 o 
 -10   5   7       26.70       57.20    109.50 o 
  -9   5   7       17.77       34.44     47.25 o 
  -8   5   7        0.22        1.22     37.26 o 
  -7   5   7      220.64      209.23     33.91 o 
  -6   5   7      118.64      123.61     41.07 o 
  -5   5   7       52.20       75.30     34.05 o 
  -4   5   7      412.52      392.78     37.99 o 
  -3   5   7     2776.45     2846.38     60.52 o 
  -2   5   7      199.28      277.55     23.82 o 
  -1   5   7      251.45      259.62     20.66 o 
   0   5   7       37.43       50.76     22.15 o 
   1   5   7      137.63      131.12     34.99 o 
   2   5   7      384.83      428.69     56.49 o 
   3   5   7       17.71        7.24     57.69 o 
   4   5   7      121.23      104.71    156.11 o 
   5   5   7       90.13      -72.44    100.85 o 
  -9   6   7        1.11       66.31     47.42 o 
  -8   6   7        0.23      -18.44     38.77 o 
  -7   6   7      134.91      145.40     33.94 o 
  -6   6   7      285.42      264.26     44.26 o 
  -5   6   7      112.83      134.84     38.44 o 
  -4   6   7      876.63      879.15     50.94 o 
  -3   6   7        1.65       -2.66     14.38 o 
  -2   6   7      699.39      736.63     32.44 o 
  -1   6   7      969.56      989.90     35.11 o 
   0   6   7     1268.50     1273.82     49.58 o 
   1   6   7      340.60      395.64     47.02 o 
   2   6   7      801.86      818.99     68.26 o 
   3   6   7       39.65     -103.57     99.85 o 
   4   6   7        2.47       57.33     78.79 o 
   5   6   7        2.88      -83.62     93.15 o 
  -9   7   7       32.40       76.98     49.27 o 
  -8   7   7      249.79      240.64     47.44 o 
  -7   7   7      183.74      128.89     48.62 o 
  -6   7   7      609.98      540.73     74.65 o 
  -5   7   7     2276.29     2233.32    168.58 o 
  -4   7   7      311.58      313.54     30.73 o 
  -3   7   7      170.43      181.02     26.86 o 
  -2   7   7      175.28      215.35     19.33 o 
  -1   7   7       35.54       48.46     21.36 o 
   0   7   7      489.61      445.82     35.66 o 
   1   7   7     1454.64     1302.77     59.71 o 
   2   7   7      824.69      733.45     60.45 o 
   3   7   7      981.11      874.43    101.65 o 
   4   7   7      612.17      574.05    148.09 o 
   5   7   7      133.00      -25.85    171.23 o 
  -9   8   7      304.18      422.09     55.05 o 
  -8   8   7      532.20      418.69     45.58 o 
  -7   8   7        1.72       14.45     90.81 o 
  -6   8   7      145.28      101.50     47.25 o 
  -5   8   7      667.31      709.90     54.21 o 
  -4   8   7     3568.05     3577.14     92.27 o 
  -3   8   7     3348.08     3379.58     84.96 o 
  -2   8   7     5429.44     5665.73    128.23 o 
  -1   8   7     6326.68     6319.17    143.56 o 
   0   8   7      483.11      512.56     39.83 o 
   1   8   7      238.54      239.70     41.19 o 
   2   8   7      229.96       94.26     49.25 o 
   3   8   7      565.09      459.33     60.39 o 
   4   8   7     1274.09     1371.89    142.29 o 
  -9   9   7       25.00       67.62     49.60 o 
  -8   9   7      243.58      226.88     42.18 o 
  -7   9   7      389.39      499.56     92.31 o 
  -6   9   7     1844.96     1677.16     86.72 o 
  -5   9   7     1538.29     1562.03     61.69 o 
  -4   9   7     1355.86     1365.15     55.39 o 
  -3   9   7      555.00      588.72     36.13 o 
  -2   9   7      587.99      614.99     45.63 o 
  -1   9   7      354.80      367.55     30.81 o 
   0   9   7      754.22      747.22     46.54 o 
   1   9   7     4341.21     3984.12    115.43 o 
   2   9   7     1973.29     1893.01     85.09 o 
   3   9   7      602.90      519.76    113.94 o 
   4   9   7      222.22      182.71    158.08 o 
  -8  10   7       20.86       84.74     66.22 o 
  -7  10   7       59.10      127.33     60.53 o 
  -6  10   7       20.17       76.29     48.87 o 
  -5  10   7       81.89      147.70     38.11 o 
  -4  10   7       10.62        4.83     48.09 o 
  -3  10   7       13.51       54.99     31.38 o 
  -2  10   7        6.21       24.24     31.76 o 
  -1  10   7       67.92       50.88     29.87 o 
   0  10   7      166.81      162.25     39.73 o 
   1  10   7       24.41       15.90     44.41 o 
   2  10   7      408.01      335.51     54.43 o 
   3  10   7       25.16      -33.08     58.45 o 
   4  10   7        0.86      -93.58    118.99 o 
  -8  11   7       39.42       52.97    158.54 o 
  -7  11   7        8.55       76.38     83.54 o 
  -6  11   7       17.77       34.30     42.77 o 
  -5  11   7      229.36      163.04     42.28 o 
  -4  11   7       27.71       21.49     56.29 o 
  -3  11   7      341.25      353.15     45.71 o 
  -2  11   7     1541.21     1545.96     60.21 o 
  -1  11   7        7.76       26.06     34.84 o 
   0  11   7      152.09      124.39     40.11 o 
   1  11   7       89.21        8.66     92.77 o 
   2  11   7        8.32       37.26     65.52 o 
   3  11   7        4.74     -174.81    116.54 o 
  -8  12   7        8.20      -98.03    118.96 o 
  -7  12   7       21.01       24.75     51.39 o 
  -6  12   7       41.70       20.73     45.27 o 
  -5  12   7       94.69      111.53     43.58 o 
  -4  12   7      737.22      776.22     49.98 o 
  -3  12   7      687.53      591.41     54.34 o 
  -2  12   7       49.25       48.76     55.79 o 
  -1  12   7      878.03      788.60     49.31 o 
   0  12   7      147.15      166.37     43.88 o 
   1  12   7      120.68      109.77     38.39 o 
   2  12   7       45.97      -89.66    130.57 o 
   3  12   7        3.56     -148.62     99.08 o 
  -7  13   7      296.09      291.45     61.08 o 
  -6  13   7      995.38      956.61    114.68 o 
  -5  13   7        9.11       52.16     50.04 o 
  -4  13   7      409.96      437.13     48.28 o 
  -3  13   7        0.15       37.87     70.85 o 
  -2  13   7      626.45      580.17     47.47 o 
  -1  13   7      336.52      353.95     47.04 o 
   0  13   7      478.59      477.68     53.86 o 
   1  13   7      833.69      789.40     60.45 o 
   2  13   7      260.98      108.24    100.61 o 
  -6  14   7        0.31       39.02     56.24 o 
  -5  14   7      106.07       89.55     51.64 o 
  -4  14   7       73.61       84.78     85.27 o 
  -3  14   7        6.58       20.98     77.08 o 
  -2  14   7       65.91      120.26     52.60 o 
  -1  14   7      514.89      407.49     56.24 o 
   0  14   7       11.36       -8.33     49.66 o 
   1  14   7        3.83      -54.88     53.14 o 
   2  14   7        0.92      -65.58    120.58 o 
  -6  15   7      217.99      277.85     59.94 o 
  -5  15   7       82.10      133.98     55.38 o 
  -4  15   7       60.84      140.09     61.09 o 
  -3  15   7       46.28        2.60     74.65 o 
  -2  15   7      159.60      179.50     55.93 o 
  -1  15   7      250.87      227.19     56.64 o 
   0  15   7      805.91      679.24     65.64 o 
   1  15   7      519.22      597.22    112.15 o 
  -5  16   7       53.42      142.30     68.75 o 
  -4  16   7       83.29      133.77     77.54 o 
  -3  16   7      254.76      302.10     65.26 o 
  -2  16   7      325.88      296.79     65.49 o 
  -1  16   7       19.10       67.38     70.04 o 
   0  16   7        0.49      103.84    104.77 o 
  -2  17   7       15.24       17.77     78.92 o 
 -10   0   8       27.14      232.84    114.92 o 
  -9   0   8       26.23        0.46     96.23 o 
  -8   0   8       46.72       82.61     79.38 o 
  -7   0   8     1391.97     1264.66     61.11 o 
  -6   0   8     1282.41     1264.43     58.50 o 
  -5   0   8       51.14       74.35     23.31 o 
  -4   0   8    41019.80    40918.15   1480.14 o 
  -3   0   8     1390.06     1291.37     64.38 o 
  -2   0   8       14.64       64.11     21.92 o 
  -1   0   8      495.47      599.24     32.79 o 
   0   0   8     1269.60     1243.37     80.31 o 
   1   0   8     4384.16     4241.03    192.92 o 
   2   0   8     2968.47     3231.19    183.00 o 
   3   0   8     1468.41     1604.52    158.54 o 
   4   0   8     1168.86      936.22    166.38 o 
   5   0   8      725.93      425.76    177.92 o 
 -10   1   8      151.64      154.30     99.35 o 
  -9   1   8      189.19      147.89     69.87 o 
  -8   1   8       52.81       28.31     70.96 o 
  -7   1   8       95.51      145.13     45.03 o 
  -6   1   8        7.33       31.77     18.90 o 
  -5   1   8     1270.68     1284.64     35.27 o 
  -4   1   8     5851.22     5818.81    128.81 o 
  -3   1   8      328.17      311.63     22.70 o 
  -2   1   8     1421.23     1320.00     31.93 o 
  -1   1   8     5092.07     5568.45    103.65 o 
   0   1   8      156.90      144.31     30.27 o 
   1   1   8       48.25       40.41     44.19 o 
   2   1   8       25.32       90.38     57.36 o 
   3   1   8      710.07      738.11    151.50 o 
   4   1   8      734.77      729.35    111.99 o 
   5   1   8      143.79     -150.84    114.48 o 
 -10   2   8      275.36      236.43     81.71 o 
  -9   2   8      159.96      202.93     70.57 o 
  -8   2   8       90.31      107.02     38.16 o 
  -7   2   8      801.92      768.57     42.40 o 
  -6   2   8      155.77      145.67     26.73 o 
  -5   2   8      176.98      188.19     20.34 o 
  -4   2   8      430.56      450.58     24.44 o 
  -3   2   8     1059.55     1040.30     40.36 o 
  -2   2   8     2358.05     2414.73     44.29 o 
  -1   2   8     1472.98     1512.56     36.97 o 
   0   2   8      935.15      955.06     39.97 o 
   1   2   8      631.30      605.85     37.30 o 
   2   2   8        3.60      -14.46     51.23 o 
   3   2   8        0.99     -205.89    178.50 o 
   4   2   8       14.36     -118.56     97.95 o 
   5   2   8      161.40     -122.15    116.11 o 
 -10   3   8       28.79      126.44     78.89 o 
  -9   3   8       40.85       54.61     66.47 o 
  -8   3   8      291.91      292.19     40.99 o 
  -7   3   8      240.13      327.11     34.05 o 
  -6   3   8      277.57      265.35     36.33 o 
  -5   3   8     1021.48      956.63     35.22 o 
  -4   3   8      372.59      391.69     23.09 o 
  -3   3   8      948.95      949.08     29.17 o 
  -2   3   8      824.48      813.18     22.72 o 
  -1   3   8      387.40      377.42     19.17 o 
   0   3   8     1412.32     1482.21     50.72 o 
   1   3   8      437.30      462.88     37.20 o 
   2   3   8       13.15      122.28     76.73 o 
   3   3   8      462.39      341.59    278.07 o 
   4   3   8      274.43        2.04     98.47 o 
   5   3   8        3.06      -55.60    112.85 o 
 -10   4   8       12.05       98.21     75.47 o 
  -9   4   8       10.24       53.81     44.66 o 
  -8   4   8        0.95       51.31     42.52 o 
  -7   4   8     1317.29     1262.38     54.97 o 
  -6   4   8      930.41      933.33     55.45 o 
  -5   4   8      977.37      825.44     49.63 o 
  -4   4   8      759.31      626.95     38.44 o 
  -3   4   8      502.01      464.08     22.64 o 
  -2   4   8      261.68      299.88     19.84 o 
  -1   4   8      226.74      253.38     21.04 o 
   0   4   8      340.37      327.35     38.91 o 
   1   4   8     2823.15     2849.97     84.88 o 
   2   4   8      415.42      466.90     81.98 o 
   3   4   8     1298.88     1183.59    256.50 o 
   4   4   8       47.62     -105.14     95.51 o 
   5   4   8       16.18     -250.44    166.96 o 
 -10   5   8       11.62       81.72     76.80 o 
  -9   5   8      249.44      321.81     49.33 o 
  -8   5   8      463.34      389.82     41.82 o 
  -7   5   8      383.77      366.44     37.14 o 
  -6   5   8     1205.89     1097.37     61.22 o 
  -5   5   8      227.07      162.35     37.57 o 
  -4   5   8       46.07       68.95     32.65 o 
  -3   5   8      963.16      942.48     31.84 o 
  -2   5   8     3796.25     3920.05     78.79 o 
  -1   5   8     3156.83     2909.00     64.33 o 
   0   5   8     2975.86     2997.18     82.11 o 
   1   5   8     1015.97      991.51     64.32 o 
   2   5   8      995.35      926.29     80.82 o 
   3   5   8       12.58        3.05    110.54 o 
   4   5   8       34.71       10.95    143.88 o 
 -10   6   8        2.18       56.87     60.10 o 
  -9   6   8       13.50       60.37     47.41 o 
  -8   6   8       51.49       76.89     37.76 o 
  -7   6   8        0.12       15.78     44.50 o 
  -6   6   8        6.13      -48.66     51.00 o 
  -5   6   8        2.83      -26.38     54.00 o 
  -4   6   8       48.71       40.86     27.53 o 
  -3   6   8      320.56      338.05     21.01 o 
  -2   6   8      325.69      284.46     24.97 o 
  -1   6   8       33.66       40.57     21.92 o 
   0   6   8      509.23      495.38     37.95 o 
   1   6   8      388.39      398.53     42.13 o 
   2   6   8        3.92      -95.85     95.10 o 
   3   6   8        2.44      -86.82     57.88 o 
   4   6   8       33.04       -2.90     89.41 o 
  -9   7   8       82.30       26.03     44.33 o 
  -8   7   8       81.79       83.12     39.40 o 
  -7   7   8      422.14      451.18    145.50 o 
  -6   7   8      753.66      653.08     55.09 o 
  -5   7   8      180.52      140.46     41.58 o 
  -4   7   8      131.75      171.48     30.54 o 
  -3   7   8       43.22       60.89     29.05 o 
  -2   7   8     1556.28     1649.09     52.30 o 
  -1   7   8     2113.88     2152.07     57.05 o 
   0   7   8      345.21      362.88     37.57 o 
   1   7   8      620.72      618.10     48.33 o 
   2   7   8      157.90       54.11     89.50 o 
   3   7   8        5.05      -61.44     57.47 o 
   4   7   8       30.50       13.70     88.89 o 
  -9   8   8      132.14      118.73     47.96 o 
  -8   8   8       46.45       78.98     39.84 o 
  -7   8   8        6.75       68.38     52.39 o 
  -6   8   8       49.15       32.07     48.05 o 
  -5   8   8       62.89       58.09     34.54 o 
  -4   8   8      126.44      158.71     31.26 o 
  -3   8   8        7.35       38.67     29.03 o 
  -2   8   8       60.18      118.13     26.87 o 
  -1   8   8      231.17      203.32     29.24 o 
   0   8   8      454.62      488.48     42.03 o 
   1   8   8      862.66      903.68     73.75 o 
   2   8   8       21.56       65.18     73.62 o 
   3   8   8        1.92      -88.15     58.76 o 
   4   8   8        2.04     -135.52     90.35 o 
  -9   9   8        0.86       25.61     47.55 o 
  -8   9   8       52.07       44.47     61.28 o 
  -7   9   8      576.12      581.87     65.81 o 
  -6   9   8       55.21        8.19     46.51 o 
  -5   9   8      219.35      207.52     39.24 o 
  -4   9   8      151.25      130.78     34.85 o 
  -3   9   8       43.73       59.73     39.38 o 
  -2   9   8       97.54       56.32     40.53 o 
  -1   9   8      826.15      831.69     39.44 o 
   0   9   8      133.20      148.13     39.77 o 
   1   9   8      459.47      462.63     53.81 o 
   2   9   8      496.09      420.01     59.24 o 
   3   9   8       49.04      -91.40     60.94 o 
   4   9   8       34.02     -149.92    117.38 o 
  -8  10   8       46.90       94.16     63.08 o 
  -7  10   8        6.63        8.09     59.62 o 
  -6  10   8      106.74       96.42     43.02 o 
  -5  10   8       65.53       74.91     39.25 o 
  -4  10   8      539.17      554.98     42.97 o 
  -3  10   8      723.46      860.16     55.11 o 
  -2  10   8      272.27      381.99     47.24 o 
  -1  10   8      648.03      724.36     40.60 o 
   0  10   8      759.61      778.99     51.64 o 
   1  10   8       13.31      -12.37     52.18 o 
   2  10   8       50.02      -19.55     55.01 o 
   3  10   8       44.91      -43.91     67.04 o 
  -8  11   8       34.73      105.08     69.73 o 
  -7  11   8       84.81      133.66     64.53 o 
  -6  11   8      100.17       63.27     44.48 o 
  -5  11   8       72.46      115.01     39.26 o 
  -4  11   8      176.68      185.76     40.71 o 
  -3  11   8      379.24      391.43     49.54 o 
  -2  11   8      598.81      660.03     66.46 o 
  -1  11   8      729.66      660.00     46.83 o 
   0  11   8      139.43       96.12     45.60 o 
   1  11   8      357.70      252.48     88.61 o 
   2  11   8       15.59      -92.91     74.87 o 
   3  11   8        3.83     -156.71    104.48 o 
  -8  12   8       10.47       79.23     74.63 o 
  -7  12   8      123.41      184.89     52.77 o 
  -6  12   8      314.29      315.04     50.87 o 
  -5  12   8      717.40      829.62     55.43 o 
  -4  12   8      836.10      946.32    126.00 o 
  -3  12   8     1156.36     1209.45     70.59 o 
  -2  12   8        2.95      -27.60     46.50 o 
  -1  12   8       35.49       15.12     48.76 o 
   0  12   8       55.75       99.46     50.77 o 
   1  12   8     1364.40     1125.11    124.37 o 
   2  12   8     1092.53     1127.08     81.35 o 
  -7  13   8        2.00       38.55     53.63 o 
  -6  13   8        1.10       52.67     52.82 o 
  -5  13   8      158.84      248.85     50.96 o 
  -4  13   8      170.20      156.22     72.81 o 
  -3  13   8       33.27       91.92     51.77 o 
  -2  13   8      637.28      754.20     62.75 o 
  -1  13   8      125.26      100.71     69.46 o 
   0  13   8        0.57      -65.58     53.65 o 
   1  13   8        0.25      -75.13     72.37 o 
   2  13   8       93.31     -154.73    103.15 o 
  -6  14   8       47.30      112.45     90.55 o 
  -5  14   8      101.13      160.02     61.19 o 
  -4  14   8      113.88      154.53     59.44 o 
  -3  14   8      272.24      341.38     58.21 o 
  -2  14   8      550.26      484.43     69.81 o 
  -1  14   8      428.00      502.91     60.11 o 
   0  14   8      208.64      224.67     61.33 o 
   1  14   8       19.17      -30.78     56.25 o 
  -6  15   8        1.63       11.66     58.74 o 
  -5  15   8      172.24      240.07     64.40 o 
  -4  15   8      475.12      521.65     91.27 o 
  -3  15   8        3.70       61.39     60.60 o 
  -2  15   8      161.03      132.17     58.86 o 
  -1  15   8        4.88       26.87     56.96 o 
   0  15   8       32.67       86.05     59.20 o 
  -4  16   8      325.65      380.00     71.47 o 
  -3  16   8      326.62      328.95    103.38 o 
  -2  16   8        1.20       52.89     59.29 o 
  -1  16   8        6.92      -27.28     56.04 o 
 -10   1   9       32.12        1.10     79.23 o 
  -9   1   9      233.74      322.60     71.55 o 
  -8   1   9      138.43      215.59     58.53 o 
  -7   1   9      957.88      860.13     47.99 o 
  -6   1   9     1361.02     1244.91     37.63 o 
  -5   1   9      319.72      288.87     22.31 o 
  -4   1   9        0.05      -13.45     23.84 o 
  -3   1   9     1077.30     1092.46     35.72 o 
  -2   1   9     1082.52      981.68     29.35 o 
  -1   1   9     1069.22      979.75     37.41 o 
   0   1   9     2698.29     2767.10     95.84 o 
   1   1   9     1191.93     1212.70     70.93 o 
   2   1   9     1429.24     1400.38    123.00 o 
   3   1   9       16.99      -55.87     88.24 o 
   4   1   9       14.88     -160.44    106.96 o 
 -10   2   9       73.34      180.87     79.34 o 
  -9   2   9       77.89       99.98     65.64 o 
  -8   2   9        6.79       -8.35     35.66 o 
  -7   2   9       84.13      115.24     31.16 o 
  -6   2   9      561.07      547.21     33.38 o 
  -5   2   9      150.46      157.85     21.85 o 
  -4   2   9      753.88      679.78     31.67 o 
  -3   2   9      986.31     1085.46     31.96 o 
  -2   2   9     1052.42     1058.15     28.49 o 
  -1   2   9       87.70      119.10     26.08 o 
   0   2   9      147.46      178.96     37.17 o 
   1   2   9     1159.59     1272.99     76.21 o 
   2   2   9       60.91       19.32    124.27 o 
   3   2   9      142.85       87.66     89.93 o 
   4   2   9       91.41     -106.26    136.84 o 
 -10   3   9       22.88      -18.22     75.30 o 
  -9   3   9       59.73       67.05     64.85 o 
  -8   3   9        0.97       58.42     36.99 o 
  -7   3   9        2.73        5.70     31.21 o 
  -6   3   9       33.95       21.62     32.99 o 
  -5   3   9       93.54       86.17     34.06 o 
  -4   3   9      319.51      349.02     24.07 o 
  -3   3   9      111.87       90.13     17.31 o 
  -2   3   9       36.40       70.66     14.17 o 
  -1   3   9      973.76     1048.23     42.32 o 
   0   3   9        1.21       21.44     27.24 o 
   1   3   9       57.92       58.80     48.91 o 
   2   3   9      292.66      155.56     65.18 o 
   3   3   9       46.28      -38.69     89.88 o 
   4   3   9       22.30     -159.73    215.88 o 
 -10   4   9       51.04      -23.10     73.93 o 
  -9   4   9       50.32       11.01     41.44 o 
  -8   4   9       20.21      -14.77     35.15 o 
  -7   4   9      111.95      114.66     31.60 o 
  -6   4   9        2.10       -2.89     35.81 o 
  -5   4   9        1.37       -1.04     35.13 o 
  -4   4   9       78.92       57.90     19.60 o 
  -3   4   9      345.28      374.42     21.98 o 
  -2   4   9       80.28      121.69     21.48 o 
  -1   4   9      253.51      252.15     27.78 o 
   0   4   9        2.83       28.28     42.57 o 
   1   4   9       97.73       92.74     45.47 o 
   2   4   9       27.35      -62.01     64.29 o 
   3   4   9       62.72       19.29     88.96 o 
   4   4   9        0.87     -150.33    104.92 o 
 -10   5   9       56.49      129.94     73.30 o 
  -9   5   9      300.52      298.73     47.45 o 
  -8   5   9      227.85      300.14     42.40 o 
  -7   5   9      869.20      883.04     62.51 o 
  -6   5   9      247.44      264.89     42.35 o 
  -5   5   9      453.66      496.34     97.50 o 
  -4   5   9        0.13       12.00     27.59 o 
  -3   5   9      101.60      101.53     19.76 o 
  -2   5   9      823.75      877.52     37.58 o 
  -1   5   9     3036.64     3219.51     83.05 o 
   0   5   9     2127.69     2118.89     69.04 o 
   1   5   9      236.43      306.64     41.90 o 
   2   5   9      637.45      690.25    226.73 o 
   3   5   9      114.09      -56.68    193.61 o 
   4   5   9        1.28     -139.82    108.92 o 
 -10   6   9       68.33      163.98     53.94 o 
  -9   6   9       90.56      125.66     45.46 o 
  -8   6   9       38.77       65.68     52.62 o 
  -7   6   9       23.02      -15.49     89.88 o 
  -6   6   9     1000.98     1043.74     68.19 o 
  -5   6   9     1927.57     1721.41    183.81 o 
  -4   6   9     4272.63     4400.73    151.42 o 
  -3   6   9     4292.93     4323.51    101.12 o 
  -2   6   9     2125.11     2104.68     59.92 o 
  -1   6   9      534.42      612.35     41.77 o 
   0   6   9       86.59       82.76     33.73 o 
   1   6   9      559.31      587.35     71.65 o 
   2   6   9      884.20      906.64     75.78 o 
   3   6   9     1428.03     1574.12    271.50 o 
   4   6   9      916.50      920.51    219.00 o 
  -9   7   9       70.21      173.76     47.89 o 
  -8   7   9      153.09      184.81     40.79 o 
  -7   7   9      467.43      474.94     55.81 o 
  -6   7   9      235.23      258.35     55.73 o 
  -5   7   9      163.06      188.00     35.68 o 
  -4   7   9      184.80      284.76     34.18 o 
  -3   7   9       16.73       62.60     76.96 o 
  -2   7   9      239.17      324.43     30.20 o 
  -1   7   9     1194.88     1414.59     50.19 o 
   0   7   9      653.89      741.50     47.43 o 
   1   7   9      469.50      508.00     55.13 o 
   2   7   9       69.73       -3.19     72.46 o 
   3   7   9        3.36     -212.88    141.92 o 
  -9   8   9       14.75       24.46     45.38 o 
  -8   8   9       15.36       50.87     56.87 o 
  -7   8   9        0.58       19.77     51.97 o 
  -6   8   9      296.38      262.05     50.28 o 
  -5   8   9        7.61       15.12     35.69 o 
  -4   8   9       78.36       73.46     34.15 o 
  -3   8   9      446.44      447.34     67.04 o 
  -2   8   9       31.86       41.04     28.66 o 
  -1   8   9       58.17       51.45     29.87 o 
   0   8   9     1039.23      817.41     50.39 o 
   1   8   9        6.10      -36.00     55.48 o 
   2   8   9       17.38      -69.90     85.06 o 
   3   8   9       27.39     -123.18    248.30 o 
  -9   9   9       32.47       32.52     46.09 o 
  -8   9   9       30.14       36.18     59.77 o 
  -7   9   9        9.88        6.62     52.43 o 
  -6   9   9       26.49       45.46     40.73 o 
  -5   9   9        2.53      -12.82     37.76 o 
  -4   9   9       79.66       75.68     41.59 o 
  -3   9   9        3.35       75.69     43.15 o 
  -2   9   9        0.14       -2.70     42.19 o 
  -1   9   9       12.77       22.41     32.60 o 
   0   9   9       93.36      148.16     45.62 o 
   1   9   9      116.42       -4.12     71.05 o 
   2   9   9       80.41      -49.86    121.24 o 
   3   9   9      103.75        4.96     92.33 o 
  -8  10   9        9.80      -20.40     67.39 o 
  -7  10   9      104.60      167.45     62.28 o 
  -6  10   9      437.65      493.11     73.64 o 
  -5  10   9     1094.33     1101.56     55.32 o 
  -4  10   9     1129.67     1184.70     68.12 o 
  -3  10   9     1309.20     1390.35     71.49 o 
  -2  10   9      831.50      828.84     59.48 o 
  -1  10   9      242.30      299.97     45.36 o 
   0  10   9        5.63       12.65     45.61 o 
   1  10   9       35.48       37.49     56.27 o 
   2  10   9      402.01      321.99     67.97 o 
   3  10   9      125.76       44.61     75.73 o 
  -8  11   9      225.91      307.36     71.48 o 
  -7  11   9       41.69      113.39     50.59 o 
  -6  11   9      925.13      991.65     59.72 o 
  -5  11   9      223.73      204.71     44.96 o 
  -4  11   9        2.35       26.32     47.38 o 
  -3  11   9       66.75      126.27     49.42 o 
  -2  11   9      644.24      707.25     87.00 o 
  -1  11   9      814.82      871.03     53.57 o 
   0  11   9     1241.27     1207.38     83.28 o 
   1  11   9      545.55      629.84     68.06 o 
   2  11   9       57.57     -147.56     98.38 o 
  -8  12   9        1.22       71.88     58.72 o 
  -7  12   9      133.37      131.72     54.12 o 
  -6  12   9       60.40       32.21     48.37 o 
  -5  12   9        0.76        9.24     53.79 o 
  -4  12   9        2.52       53.74     51.85 o 
  -3  12   9      167.73      235.34     55.93 o 
  -2  12   9      318.04      318.16     63.58 o 
  -1  12   9       26.36       -4.72     52.43 o 
   0  12   9       39.73        2.53     54.87 o 
   1  12   9       47.14      -52.10     57.35 o 
   2  12   9        0.18      -75.54     67.66 o 
  -7  13   9        6.54      126.45     55.99 o 
  -6  13   9      292.37      382.80     55.12 o 
  -5  13   9       22.19       20.60     56.27 o 
  -4  13   9      544.01      540.41     64.37 o 
  -3  13   9      209.47      215.74     56.82 o 
  -2  13   9      234.21      331.32     88.04 o 
  -1  13   9      505.73      517.45     63.35 o 
   0  13   9      162.96      112.01     91.73 o 
   1  13   9       17.42       -7.48     59.87 o 
  -6  14   9       33.69       59.45     61.17 o 
  -5  14   9        0.77       89.18     63.35 o 
  -4  14   9       94.58       36.46     60.44 o 
  -3  14   9        2.61       56.66     58.45 o 
  -2  14   9        0.10      -56.57     56.57 o 
  -1  14   9       35.98       25.17     56.05 o 
   0  14   9        1.53     -106.44     70.96 o 
  -5  15   9        2.45       75.85     92.08 o 
  -4  15   9       21.81       13.92     64.04 o 
  -3  15   9      130.88      168.50     62.77 o 
  -2  15   9       74.46      138.86     64.53 o 
  -1  15   9       45.81       65.62    137.88 o 
 -10   0  10       87.29      -57.00    105.46 o 
  -9   0  10      107.60       59.31     94.61 o 
  -8   0  10      233.44      283.15     82.61 o 
  -7   0  10       40.52      -19.85     62.08 o 
  -6   0  10      646.88      521.01     36.68 o 
  -5   0  10      200.85      212.59     29.89 o 
  -4   0  10     1225.20     1280.99     72.69 o 
  -3   0  10     2553.30     2560.49     76.81 o 
  -2   0  10     2205.12     2341.77     72.58 o 
  -1   0  10     1477.21     1545.44     61.37 o 
   0   0  10      696.54      818.07     78.00 o 
   1   0  10       92.43      165.92     78.69 o 
   2   0  10      170.46      147.00    105.69 o 
   3   0  10      115.32      -37.38    143.31 o 
   4   0  10       67.97      -80.77    172.61 o 
 -10   1  10       19.73       62.34     77.51 o 
  -9   1  10        2.18      102.58     76.04 o 
  -8   1  10       27.36       61.49     55.18 o 
  -7   1  10       62.60      106.52     30.74 o 
  -6   1  10      822.68      818.10     32.35 o 
  -5   1  10      346.32      353.22     26.65 o 
  -4   1  10      482.09      479.79     26.64 o 
  -3   1  10      799.65      798.99     28.59 o 
  -2   1  10        1.30       19.01     23.88 o 
  -1   1  10       21.77       13.75     25.21 o 
   0   1  10      109.26      199.60     40.30 o 
   1   1  10       33.80       46.82     73.38 o 
   2   1  10      387.09      468.04     85.85 o 
   3   1  10       76.36      118.76    154.38 o 
   4   1  10       50.07     -101.15    123.49 o 
 -10   2  10        0.59      -45.00     75.80 o 
  -9   2  10      125.60      143.59     81.00 o 
  -8   2  10       87.47      115.19     54.77 o 
  -7   2  10      256.02      237.84     53.83 o 
  -6   2  10     2851.83     2434.91     87.16 o 
  -5   2  10       53.04       36.70     22.26 o 
  -4   2  10      967.47      951.83     38.04 o 
  -3   2  10       16.28        6.14     15.10 o 
  -2   2  10      128.11      129.57     18.37 o 
  -1   2  10      388.55      436.64     34.42 o 
   0   2  10     1678.08     1464.35     71.26 o 
   1   2  10     1772.82     1715.26     94.46 o 
   2   2  10      425.95      509.24     82.77 o 
   3   2  10      473.43      502.68    126.11 o 
   4   2  10        0.97     -166.79    119.79 o 
 -10   3  10       21.16       51.64     75.33 o 
  -9   3  10       55.13       49.38     63.11 o 
  -8   3  10       99.10       73.03     37.49 o 
  -7   3  10       26.62       23.18     30.38 o 
  -6   3  10        2.09      -34.94     35.09 o 
  -5   3  10      221.97      183.12     42.35 o 
  -4   3  10      447.73      416.60     21.90 o 
  -3   3  10     1377.66     1386.54     39.08 o 
  -2   3  10     2065.05     1964.48     55.76 o 
  -1   3  10      700.29      798.25     49.60 o 
   0   3  10       97.27      115.10     42.36 o 
   1   3  10       54.80      -16.19     55.00 o 
   2   3  10        3.35      -21.07     75.95 o 
   3   3  10      209.64       91.01    100.72 o 
 -10   4  10       44.17      133.74    137.54 o 
  -9   4  10      103.66      140.97     81.11 o 
  -8   4  10       31.31       33.02     37.59 o 
  -7   4  10        4.81       60.06     40.77 o 
  -6   4  10        0.71      -33.23     37.32 o 
  -5   4  10      185.42      254.23     41.36 o 
  -4   4  10      610.13      690.76     30.22 o 
  -3   4  10      993.27     1033.07     40.52 o 
  -2   4  10      133.16      205.12     26.75 o 
  -1   4  10      299.31      334.84     33.07 o 
   0   4  10       80.49      111.34     33.65 o 
   1   4  10       53.41      -10.60     56.40 o 
   2   4  10       28.49       24.68    149.88 o 
   3   4  10        1.69      -99.60    236.19 o 
 -10   5  10       28.53      -50.57     70.63 o 
  -9   5  10       14.50       40.35     41.73 o 
  -8   5  10      330.37      320.57     40.78 o 
  -7   5  10      387.25      379.46     49.17 o 
  -6   5  10      357.51      292.09     54.69 o 
  -5   5  10      517.64      470.95     50.65 o 
  -4   5  10       14.24        0.53     30.03 o 
  -3   5  10       44.61       44.05     32.14 o 
  -2   5  10      710.93      726.18     36.05 o 
  -1   5  10      697.32      807.97     93.13 o 
   0   5  10       12.56       63.23     36.60 o 
   1   5  10      848.94      765.88    125.08 o 
   2   5  10      675.77      727.94    229.96 o 
   3   5  10       16.20     -123.45    238.96 o 
 -10   6  10        6.45      -10.07    170.77 o 
  -9   6  10       18.45       91.39     43.26 o 
  -8   6  10        5.25       -0.59     37.90 o 
  -7   6  10       89.99       36.53     84.11 o 
  -6   6  10       13.19       64.48     44.65 o 
  -5   6  10      345.57      323.65     37.57 o 
  -4   6  10       37.63       40.51     30.64 o 
  -3   6  10      292.93      287.96     28.08 o 
  -2   6  10      368.79      416.25     31.69 o 
  -1   6  10        6.81       24.65     31.68 o 
   0   6  10        0.79      -39.05     36.84 o 
   1   6  10       31.64      -15.39     62.13 o 
   2   6  10        6.55      -23.22     78.09 o 
   3   6  10      151.86      -61.13    291.00 o 
  -9   7  10      104.45       77.97     45.16 o 
  -8   7  10      255.36      232.91     70.85 o 
  -7   7  10      152.06      116.91     50.49 o 
  -6   7  10        3.30       13.19     45.53 o 
  -5   7  10       20.96      -27.26     34.64 o 
  -4   7  10        1.13       -5.54     39.89 o 
  -3   7  10      377.21      361.86     67.27 o 
  -2   7  10     1024.17     1061.71     48.27 o 
  -1   7  10      316.95      343.87     36.38 o 
   0   7  10      690.57      754.95     51.65 o 
   1   7  10      143.71      154.10     56.94 o 
   2   7  10       14.52      -52.80    158.42 o 
   3   7  10       26.75     -175.92    176.31 o 
  -9   8  10       75.77       64.20     49.94 o 
  -8   8  10        0.26      -20.46     56.17 o 
  -7   8  10        2.35      -34.33     51.55 o 
  -6   8  10        0.23       31.55     39.65 o 
  -5   8  10      147.38      154.18     37.08 o 
  -4   8  10      152.79      140.65     45.19 o 
  -3   8  10      140.29      207.33     45.85 o 
  -2   8  10      177.43      187.70     33.03 o 
  -1   8  10       68.23       91.17     35.24 o 
   0   8  10       82.32       41.33     42.25 o 
   1   8  10       64.90        7.03     52.24 o 
   2   8  10       21.22      -98.48     69.88 o 
  -9   9  10      331.23      245.47     48.02 o 
  -8   9  10      226.08      263.06     80.77 o 
  -7   9  10       19.60       43.29     54.47 o 
  -6   9  10       55.44        0.19     42.47 o 
  -5   9  10        9.89       33.17     40.19 o 
  -4   9  10      125.66      231.30     49.49 o 
  -3   9  10      404.93      398.07     51.96 o 
  -2   9  10       96.39       75.21     52.05 o 
  -1   9  10     1315.72     1264.19     65.26 o 
   0   9  10      215.40      237.13     73.35 o 
   1   9  10        2.16     -127.57    106.54 o 
   2   9  10        3.82      -99.82     80.53 o 
  -8  10  10       13.74       41.86     64.38 o 
  -7  10  10       45.79       44.43     48.06 o 
  -6  10  10      239.42      179.68     47.58 o 
  -5  10  10      294.03      269.47     52.94 o 
  -4  10  10      172.52      206.69     75.35 o 
  -3  10  10      239.97      249.54     53.23 o 
  -2  10  10       14.73      -45.86     50.53 o 
  -1  10  10      968.90      885.12     54.88 o 
   0  10  10      233.63      101.32     51.35 o 
   1  10  10      421.51      342.55     61.90 o 
   2  10  10      253.14      176.35    112.31 o 
  -8  11  10        0.80      -19.91     54.17 o 
  -7  11  10      567.03      506.58     56.25 o 
  -6  11  10       43.28      123.19     48.01 o 
  -5  11  10      125.10      147.72     54.49 o 
  -4  11  10      367.85      480.19     58.70 o 
  -3  11  10       64.79      111.60     54.90 o 
  -2  11  10       15.99       48.05    110.08 o 
  -1  11  10      154.51      109.94     60.81 o 
   0  11  10      125.35       75.99     53.62 o 
   1  11  10      306.36      277.86     64.86 o 
  -7  12  10       12.85       14.31     53.17 o 
  -6  12  10       12.99      -10.89     56.12 o 
  -5  12  10      312.76      396.43     60.90 o 
  -4  12  10      450.48      607.92    135.81 o 
  -3  12  10       64.38      202.36     57.81 o 
  -2  12  10      194.70      342.07     62.02 o 
  -1  12  10      135.61      190.21     60.37 o 
   0  12  10       55.47       40.23    101.19 o 
   1  12  10       28.78      -49.24    108.48 o 
  -7  13  10      101.25      124.57     78.97 o 
  -6  13  10        1.36      -45.15     61.07 o 
  -5  13  10       26.65       86.94     60.15 o 
  -4  13  10      868.35      895.28     73.66 o 
  -3  13  10       30.86       25.66     58.33 o 
  -2  13  10       10.86      -66.08     86.54 o 
  -1  13  10        9.20      -43.71     57.45 o 
   0  13  10       52.13      -12.97     62.15 o 
  -6  14  10      197.08      290.34     72.28 o 
  -5  14  10      143.74      202.45     67.13 o 
  -4  14  10       22.27       84.58     63.21 o 
  -3  14  10      128.86       57.73    117.34 o 
  -2  14  10       20.49      203.50     68.66 o 
  -1  14  10       36.16       12.16     63.72 o 
  -4  15  10       37.25       67.69     76.27 o 
  -3  15  10      180.79      312.16     70.15 o 
  -2  15  10      128.58      185.31     84.69 o 
 -10   1  11       25.98       51.59     77.59 o 
  -9   1  11      134.13      137.40     65.97 o 
  -8   1  11       63.06       60.91     56.76 o 
  -7   1  11      105.27      113.15     31.56 o 
  -6   1  11      294.44      249.84     30.39 o 
  -5   1  11        1.75       87.50     25.07 o 
  -4   1  11      172.06      134.92     24.33 o 
  -3   1  11      676.58      655.47     26.92 o 
  -2   1  11      124.77       88.32     25.40 o 
  -1   1  11      596.52      614.47     36.13 o 
   0   1  11      348.28      369.35     52.73 o 
   1   1  11        2.88       18.09     75.69 o 
   2   1  11        6.28     -116.00     82.96 o 
   3   1  11        1.89     -157.58    110.89 o 
 -10   2  11        0.04      -15.21     75.74 o 
  -9   2  11       48.80       35.00     64.68 o 
  -8   2  11        5.22      -43.84     53.05 o 
  -7   2  11      149.02      136.45     32.99 o 
  -6   2  11      489.55      415.12     41.33 o 
  -5   2  11       71.18      174.20     87.81 o 
  -4   2  11       13.01       29.94     20.44 o 
  -3   2  11       90.08       59.92     19.54 o 
  -2   2  11       24.12       44.32     30.68 o 
  -1   2  11        1.20       60.21     30.69 o 
   0   2  11       91.00      189.65    114.81 o 
   1   2  11      516.28      253.76     66.69 o 
   2   2  11       27.80       16.11     80.63 o 
   3   2  11        4.06     -126.12    109.11 o 
 -10   3  11        2.36     -105.61     72.42 o 
  -9   3  11      370.29      310.66     67.03 o 
  -8   3  11      154.24      140.22     38.63 o 
  -7   3  11       47.85       67.54     33.19 o 
  -6   3  11       21.54       38.47     39.15 o 
  -5   3  11       17.62      -18.99     36.67 o 
  -4   3  11      324.98      359.44     25.21 o 
  -3   3  11     1020.82     1049.80     42.56 o 
  -2   3  11      471.32      497.27     32.95 o 
  -1   3  11      924.30      888.09     43.30 o 
   0   3  11     2052.01     2049.86     93.03 o 
   1   3  11       85.69       75.82     64.39 o 
   2   3  11        1.54      -14.17     86.06 o 
   3   3  11        0.43     -161.87    107.91 o 
 -10   4  11       24.62       27.82     73.30 o 
  -9   4  11        4.97       59.41     62.11 o 
  -8   4  11       47.45       78.91     38.53 o 
  -7   4  11      133.62      161.23     46.25 o 
  -6   4  11     1370.29     1197.14     65.31 o 
  -5   4  11      930.52      907.98     56.94 o 
  -4   4  11     1102.19     1149.14     38.71 o 
  -3   4  11      793.17      807.18     38.57 o 
  -2   4  11      138.29      166.47     29.42 o 
  -1   4  11      249.15      261.47     36.19 o 
   0   4  11       19.99       22.90     49.20 o 
   1   4  11      781.86      851.37     80.67 o 
   2   4  11      778.09      843.97    154.73 o 
   3   4  11      302.05      284.18    223.50 o 
 -10   5  11        0.29       64.80     70.27 o 
  -9   5  11       43.62       78.81     42.54 o 
  -8   5  11        5.16        9.75     38.44 o 
  -7   5  11        4.16       29.16     43.76 o 
  -6   5  11        1.67       -4.00     42.96 o 
  -5   5  11      137.98       23.07     35.33 o 
  -4   5  11      228.51      340.68     70.61 o 
  -3   5  11      282.90      384.39     31.01 o 
  -2   5  11       25.56       73.78     46.52 o 
  -1   5  11       58.84      106.97     33.13 o 
   0   5  11      109.86      105.01     41.56 o 
   1   5  11       68.67       23.01     68.49 o 
   2   5  11        0.62     -122.76     81.84 o 
 -10   6  11       13.53       20.99     74.41 o 
  -9   6  11        0.75       47.99     44.47 o 
  -8   6  11        1.23       32.82     67.73 o 
  -7   6  11        4.61       28.20     48.23 o 
  -6   6  11      120.29        0.00     47.28 o 
  -5   6  11        6.64       29.03     36.66 o 
  -4   6  11      476.97      424.12     47.42 o 
  -3   6  11        8.75       26.50     26.63 o 
  -2   6  11      125.97      118.77     32.57 o 
  -1   6  11       31.36       57.00     35.99 o 
   0   6  11       49.48      -22.93     41.99 o 
   1   6  11        4.58       29.80     69.63 o 
   2   6  11        2.86      -78.13    106.15 o 
  -9   7  11        6.74       27.17     43.54 o 
  -8   7  11       41.56       51.54     54.92 o 
  -7   7  11      216.42      143.29     53.56 o 
  -6   7  11        0.08       -6.19     39.49 o 
  -5   7  11        8.82       30.84     38.21 o 
  -4   7  11      241.49      230.28     66.81 o 
  -3   7  11      190.46      242.79     45.89 o 
  -2   7  11      193.02      258.68     36.25 o 
  -1   7  11      230.38      258.64     41.36 o 
   0   7  11      148.30      136.06     46.53 o 
   1   7  11      131.17      118.69     94.15 o 
   2   7  11       59.80       14.42    173.42 o 
  -9   8  11        5.23        8.80     50.36 o 
  -8   8  11      106.67      134.00     59.77 o 
  -7   8  11      252.53      330.57     65.77 o 
  -6   8  11      651.14      636.34     50.35 o 
  -5   8  11      540.83      568.43     56.71 o 
  -4   8  11      811.64      922.41     92.77 o 
  -3   8  11     1297.49     1411.85     77.79 o 
  -2   8  11       16.13       23.21     47.67 o 
  -1   8  11      421.25      425.16     79.04 o 
   0   8  11      179.22      260.42     51.96 o 
   1   8  11      390.50      288.21     61.85 o 
   2   8  11      803.51      765.67    178.04 o 
  -9   9  11       14.15       58.63     84.30 o 
  -8   9  11      222.75      193.56     79.85 o 
  -7   9  11      125.14      162.56     49.16 o 
  -6   9  11       81.79      130.44     48.10 o 
  -5   9  11       46.90       21.13     48.21 o 
  -4   9  11      323.99      448.35     59.69 o 
  -3   9  11      159.19      230.90     51.99 o 
  -2   9  11      166.29      245.73     55.66 o 
  -1   9  11     1127.78     1165.15     74.29 o 
   0   9  11      529.31      588.06     58.88 o 
   1   9  11      123.84       97.36     60.66 o 
  -8  10  11        6.64       -2.86    132.11 o 
  -7  10  11        2.30       21.29     48.91 o 
  -6  10  11        1.52      -61.37     53.00 o 
  -5  10  11        4.39      -40.29     73.27 o 
  -4  10  11        0.15       60.07     53.98 o 
  -3  10  11      115.83      157.54     56.37 o 
  -2  10  11        1.69      -27.19     58.10 o 
  -1  10  11       49.71       54.67     56.90 o 
   0  10  11       14.49      -15.35     54.10 o 
   1  10  11        1.39      -81.91    103.56 o 
  -8  11  11        9.09      -13.78     57.95 o 
  -7  11  11       85.13       91.09     55.54 o 
  -6  11  11       10.54      -39.92     55.46 o 
  -5  11  11        1.52      -20.69     56.95 o 
  -4  11  11      273.27      238.05     59.04 o 
  -3  11  11        5.97        9.54     57.79 o 
  -2  11  11        7.33      -43.78     57.73 o 
  -1  11  11       23.06       22.42     59.94 o 
   0  11  11        1.94       -1.02     63.95 o 
  -7  12  11        5.97      -38.51     90.81 o 
  -6  12  11      184.10      158.42     64.76 o 
  -5  12  11      200.25      126.19     62.22 o 
  -4  12  11        2.19      -50.22     58.59 o 
  -3  12  11      150.13      187.83     62.15 o 
  -2  12  11        6.08      -49.27     84.11 o 
  -1  12  11       19.58      -44.01     99.00 o 
   0  12  11        0.14      -19.28     67.59 o 
  -6  13  11       56.55      129.98     65.35 o 
  -5  13  11        0.93        3.11     67.27 o 
  -4  13  11      186.89      198.71     66.70 o 
  -3  13  11      133.42      144.08     80.19 o 
  -2  13  11      134.92      125.00     68.44 o 
  -1  13  11      343.97      272.31     67.49 o 
  -5  14  11        2.47       65.02     66.63 o 
  -4  14  11       17.35      -40.23     64.65 o 
  -3  14  11      172.93      200.20     70.03 o 
  -2  14  11        4.97       61.15     91.38 o 
 -10   0  12        0.40      176.31    110.54 o 
  -9   0  12      133.77     -137.08     91.38 o 
  -8   0  12       76.42       66.23     79.38 o 
  -7   0  12      317.13      308.53     76.38 o 
  -6   0  12     4090.12     3226.20    103.41 o 
  -5   0  12      111.11       78.84     32.21 o 
  -4   0  12       86.86      118.90     45.58 o 
  -3   0  12       35.23       40.47     30.66 o 
  -2   0  12      157.66      129.23     48.92 o 
  -1   0  12      720.28      588.45     72.69 o 
   0   0  12      418.39      375.92     85.15 o 
   1   0  12      164.50      138.00    103.84 o 
   2   0  12      101.92        5.31    137.31 o 
 -10   1  12        0.29      -15.66     79.24 o 
  -9   1  12        0.46       77.95     65.31 o 
  -8   1  12        0.28       16.57     73.85 o 
  -7   1  12      163.27      203.00     34.72 o 
  -6   1  12     1182.76      987.57     46.59 o 
  -5   1  12        3.51       21.13     23.65 o 
  -4   1  12       36.77       14.51     19.29 o 
  -3   1  12      674.85      600.83     33.02 o 
  -2   1  12       41.02       97.36     28.50 o 
  -1   1  12       28.68       90.33     42.42 o 
   0   1  12       62.87       17.77     53.24 o 
   1   1  12      234.08      209.90     74.41 o 
   2   1  12      336.34      287.12     98.96 o 
 -10   2  12        2.25       19.52     78.46 o 
  -9   2  12       86.04       38.60     65.31 o 
  -8   2  12        3.35      -45.37     54.54 o 
  -7   2  12      103.02       66.55     37.67 o 
  -6   2  12      298.19      261.57     43.66 o 
  -5   2  12      348.15      456.19     33.14 o 
  -4   2  12      741.87      900.57     30.58 o 
  -3   2  12      594.51      782.88     37.39 o 
  -2   2  12      174.09      267.23     32.01 o 
  -1   2  12       99.78      168.89     44.18 o 
   0   2  12       40.76       48.53     53.73 o 
   1   2  12       52.91      160.17     76.85 o 
   2   2  12       51.14       16.67     97.00 o 
 -10   3  12       60.05      108.85     73.84 o 
  -9   3  12      102.32      132.15     72.92 o 
  -8   3  12       69.57      158.16     39.32 o 
  -7   3  12      130.36      138.12     44.20 o 
  -6   3  12       33.02       42.90     41.43 o 
  -5   3  12      167.87      140.07     34.27 o 
  -4   3  12        7.50      -26.21     25.61 o 
  -3   3  12        4.73       10.62     25.91 o 
  -2   3  12      501.57      534.34     36.94 o 
  -1   3  12      355.21      494.29     50.99 o 
   0   3  12       48.77      169.78     57.62 o 
   1   3  12      253.16      266.56     77.05 o 
   2   3  12       86.90       66.44     98.53 o 
 -10   4  12        4.71       27.66    110.31 o 
  -9   4  12      145.47      115.30     63.00 o 
  -8   4  12       98.77       97.52     39.63 o 
  -7   4  12       52.94       37.37     44.87 o 
  -6   4  12       74.24       21.86     44.62 o 
  -5   4  12        6.68       18.81     35.06 o 
  -4   4  12      202.30      257.33     40.85 o 
  -3   4  12       33.63       32.44     35.71 o 
  -2   4  12       38.58       77.51     32.60 o 
  -1   4  12      702.89      716.53     56.90 o 
   0   4  12       37.61       -6.00     54.92 o 
   1   4  12      265.20      207.86     77.51 o 
   2   4  12        1.25     -227.30    182.88 o 
 -10   5  12       27.20       90.84     74.86 o 
  -9   5  12       10.45       61.25     45.35 o 
  -8   5  12      132.38      139.32     40.46 o 
  -7   5  12        7.33       -5.66     49.27 o 
  -6   5  12       53.01       59.26     46.74 o 
  -5   5  12       65.38       -2.09     43.24 o 
  -4   5  12      513.48      394.99     46.09 o 
  -3   5  12      352.57      273.51     32.46 o 
  -2   5  12      395.31      345.93     37.22 o 
  -1   5  12       54.41       47.30     47.08 o 
   0   5  12      374.77      412.76     65.59 o 
   1   5  12       19.65      -39.44     82.04 o 
   2   5  12       14.38     -184.83    134.19 o 
  -9   6  12        5.05       35.56     57.88 o 
  -8   6  12        0.95       55.10    111.11 o 
  -7   6  12        3.33      -57.42     52.69 o 
  -6   6  12        1.75      -59.68     39.78 o 
  -5   6  12       91.71       41.80     45.61 o 
  -4   6  12       30.46       63.78     49.85 o 
  -3   6  12        1.84      -14.07     42.99 o 
  -2   6  12      196.79      206.74     38.30 o 
  -1   6  12       90.89       68.73     80.31 o 
   0   6  12        0.90      -38.47     58.59 o 
   1   6  12        0.06      -38.66    108.23 o 
  -9   7  12       35.17      -16.89     46.03 o 
  -8   7  12      138.46      160.08     61.38 o 
  -7   7  12       24.13       29.68     77.31 o 
  -6   7  12       37.77       62.55     43.61 o 
  -5   7  12        1.13      -32.90     48.20 o 
  -4   7  12      223.87      225.78     52.32 o 
  -3   7  12      506.42      510.95    104.88 o 
  -2   7  12       81.43       83.62     36.60 o 
  -1   7  12      208.41      265.05     54.88 o 
   0   7  12       62.71       66.85     65.80 o 
   1   7  12       11.28       26.80     79.98 o 
  -9   8  12        0.84      -17.87     45.55 o 
  -8   8  12        8.41       -3.64     57.88 o 
  -7   8  12        0.66      -44.51     46.44 o 
  -6   8  12       20.71       39.22     60.00 o 
  -5   8  12        8.35      -30.59     51.59 o 
  -4   8  12       14.41       -0.04     51.95 o 
  -3   8  12      106.61      102.85     43.59 o 
  -2   8  12      244.29      249.73     55.68 o 
  -1   8  12      209.35      213.98     59.63 o 
   0   8  12        3.43      -14.24     53.94 o 
   1   8  12       12.46     -133.79     89.19 o 
  -8   9  12        4.08       34.61     63.02 o 
  -7   9  12       34.95      101.12     49.37 o 
  -6   9  12       13.97       -9.88     52.50 o 
  -5   9  12        4.85      -14.02     54.21 o 
  -4   9  12       15.83       30.68     55.67 o 
  -3   9  12      328.14      384.69     79.96 o 
  -2   9  12       47.55       11.71     55.62 o 
  -1   9  12      185.45      227.46     63.64 o 
   0   9  12      154.54      194.86     74.50 o 
  -8  10  12       47.44       38.18     68.40 o 
  -7  10  12       31.76      -40.65     58.02 o 
  -6  10  12      174.29      268.13     92.31 o 
  -5  10  12      213.25      275.42     61.57 o 
  -4  10  12       38.57        9.17     58.71 o 
  -3  10  12      122.57       78.40     60.55 o 
  -2  10  12      304.74      258.70     52.23 o 
  -1  10  12        0.72       87.92     87.23 o 
   0  10  12       33.29      -86.67     57.78 o 
  -7  11  12       22.24      -11.92     59.99 o 
  -6  11  12       18.50      -15.47     59.84 o 
  -5  11  12       54.05      179.23     60.95 o 
  -4  11  12       38.43       13.69     62.79 o 
  -3  11  12       62.14        5.27     62.82 o 
  -2  11  12        2.96       23.25     67.57 o 
  -1  11  12       23.44       69.69     91.61 o 
  -7  12  12       42.39       52.26     67.01 o 
  -6  12  12       66.51       49.72     64.76 o 
  -5  12  12      184.85      316.38     67.79 o 
  -4  12  12       23.56       95.57     65.43 o 
  -3  12  12        4.83      -40.27     69.23 o 
  -2  12  12        3.41       39.40     90.92 o 
  -1  12  12      309.26      207.00     94.61 o 
  -5  13  12        0.98       -6.69     68.94 o 
  -4  13  12       42.49      148.57     69.80 o 
  -3  13  12        2.17      -19.98     68.20 o 
  -2  13  12       24.94     -138.11     92.08 o 
 -10   1  13        0.92      -42.04     87.11 o 
  -9   1  13       54.62       80.42     94.15 o 
  -8   1  13      147.81       60.67     56.73 o 
  -7   1  13       54.98       18.15     47.51 o 
  -6   1  13        2.69       28.49     33.29 o 
  -5   1  13      163.41      159.98     26.56 o 
  -4   1  13       85.71      101.53     29.03 o 
  -3   1  13      147.38      150.63     35.04 o 
  -2   1  13      460.06      510.60     56.42 o 
  -1   1  13      131.17      172.66     49.36 o 
   0   1  13      396.25      287.09     67.14 o 
   1   1  13        4.40      -74.93     80.36 o 
 -10   2  13        2.74      -61.91     75.52 o 
  -9   2  13       12.49      -33.54     73.15 o 
  -8   2  13      121.13       55.06     66.35 o 
  -7   2  13       17.82       12.43     34.80 o 
  -6   2  13      108.46       60.72     44.37 o 
  -5   2  13       61.06       66.88     27.55 o 
  -4   2  13      121.77      137.18     30.33 o 
  -3   2  13        9.18       47.10     29.31 o 
  -2   2  13       65.92       65.61     33.42 o 
  -1   2  13      497.85      505.66     55.97 o 
   0   2  13       36.12       45.89     62.10 o 
   1   2  13       24.73      105.40     83.18 o 
 -10   3  13        0.74       19.80     74.10 o 
  -9   3  13        2.06       -1.14     66.15 o 
  -8   3  13       64.53      -13.10     61.50 o 
  -7   3  13        2.82      -15.47     35.83 o 
  -6   3  13        7.52      -22.47     46.67 o 
  -5   3  13        0.46      -38.61     41.51 o 
  -4   3  13       34.84       83.03     29.88 o 
  -3   3  13      212.46      181.75     32.96 o 
  -2   3  13       37.80       68.67     35.14 o 
  -1   3  13        0.77       67.03     50.46 o 
   0   3  13       31.56       71.01     63.38 o 
   1   3  13        1.06      -19.09    117.23 o 
 -10   4  13       15.01       12.30     72.26 o 
  -9   4  13        9.91       31.30     63.02 o 
  -8   4  13        8.71      -20.85     40.45 o 
  -7   4  13        0.07        5.30     50.05 o 
  -6   4  13       15.32      -34.61     40.20 o 
  -5   4  13      109.33      136.06     52.96 o 
  -4   4  13       82.60      107.81     42.17 o 
  -3   4  13        1.45       22.44     32.12 o 
  -2   4  13       68.37      117.74     36.63 o 
  -1   4  13        4.87      119.11     63.35 o 
   0   4  13       81.42       79.64     65.45 o 
   1   4  13       24.50      -29.60     83.89 o 
  -9   5  13       71.81       87.65    112.84 o 
  -8   5  13        2.88      -25.47     54.74 o 
  -7   5  13        9.31       -3.59     66.69 o 
  -6   5  13       33.66       70.15     43.13 o 
  -5   5  13       46.19       67.17     48.52 o 
  -4   5  13      145.91      150.52     45.20 o 
  -3   5  13      591.61      671.93     42.74 o 
  -2   5  13      352.64      418.70     42.48 o 
  -1   5  13        2.37        6.65     54.59 o 
   0   5  13       64.15       55.98     67.14 o 
   1   5  13        0.86     -117.92    170.07 o 
  -9   6  13       10.78        1.63     43.88 o 
  -8   6  13      139.05      203.96     93.69 o 
  -7   6  13      114.48       98.89     56.54 o 
  -6   6  13      401.41      541.29     57.54 o 
  -5   6  13      551.66      578.05    124.38 o 
  -4   6  13      134.59      151.12     43.27 o 
  -3   6  13        1.90       49.31     50.68 o 
  -2   6  13       18.89       16.25     42.08 o 
  -1   6  13      185.23      242.77     61.15 o 
   0   6  13      221.55      285.55     75.32 o 
   1   6  13      398.15      445.66    144.58 o 
  -9   7  13       15.49       35.53     47.19 o 
  -8   7  13       15.60       33.95     56.60 o 
  -7   7  13        2.64      -16.59     46.31 o 
  -6   7  13      146.46      144.81     53.89 o 
  -5   7  13       37.90       74.25     54.91 o 
  -4   7  13       18.70       25.84     56.08 o 
  -3   7  13      311.31      394.95     56.44 o 
  -2   7  13      171.25      264.78     43.83 o 
  -1   7  13       15.49       17.64     52.94 o 
   0   7  13        1.58      -74.55     69.80 o 
  -8   8  13       45.63       68.06     99.35 o 
  -7   8  13       16.92      -11.38     53.83 o 
  -6   8  13       66.14       56.66     82.73 o 
  -5   8  13       33.80       67.02     58.27 o 
  -4   8  13        9.48       -4.87     57.92 o 
  -3   8  13      194.83      259.06     57.54 o 
  -2   8  13      178.55      134.77     61.74 o 
  -1   8  13       32.53       -6.83     59.30 o 
   0   8  13        0.01       44.25     75.79 o 
  -8   9  13       18.16      102.77     54.58 o 
  -7   9  13       13.20       44.76     57.64 o 
  -6   9  13        0.36      134.92     60.26 o 
  -5   9  13       24.63       26.45     60.16 o 
  -4   9  13        6.66      -11.00     60.44 o 
  -3   9  13        6.28      -29.14     82.73 o 
  -2   9  13       23.28       76.68     63.97 o 
  -1   9  13        1.38      -24.00     89.54 o 
  -7  10  13      107.85      126.50     63.54 o 
  -6  10  13      108.58       61.13     63.43 o 
  -5  10  13      192.80      263.49     65.48 o 
  -4  10  13       46.11       58.21    107.31 o 
  -3  10  13       11.36      -16.77     64.30 o 
  -2  10  13       40.47      107.97     65.71 o 
  -1  10  13       16.33      -10.15     94.85 o 
  -7  11  13       19.10       -3.66    171.11 o 
  -6  11  13        9.94       24.81     65.01 o 
  -5  11  13        2.87       34.41     67.53 o 
  -4  11  13      158.18      151.58     70.08 o 
  -3  11  13      130.57      150.68     70.23 o 
  -2  11  13      185.84      143.52    163.04 o 
  -6  12  13        0.00      -24.59     68.18 o 
  -5  12  13       76.77      149.43     70.17 o 
  -4  12  13       55.89       20.24     72.85 o 
  -3  12  13        5.36       37.56     71.95 o 
 -10   0  14       11.69       24.46    110.54 o 
  -9   0  14        5.72      -37.85    101.08 o 
  -8   0  14      226.49      154.38     83.08 o 
  -7   0  14       26.61       12.92     72.23 o 
  -6   0  14      216.55      291.74     50.65 o 
  -5   0  14      385.06      494.12     37.95 o 
  -4   0  14      175.21      331.84     57.46 o 
  -3   0  14      156.88      211.61     59.08 o 
  -2   0  14       69.25       86.31     63.92 o 
  -1   0  14       15.85      149.08     85.85 o 
   0   0  14      143.47      231.69    102.00 o 
 -10   1  14       10.68       41.10     78.51 o 
  -9   1  14        6.39       34.63     70.27 o 
  -8   1  14       96.63      123.23     63.50 o 
  -7   1  14       17.20       22.27     60.92 o 
  -6   1  14       31.02       -8.01     36.50 o 
  -5   1  14       40.95        2.50     31.02 o 
  -4   1  14       71.30       91.01     32.93 o 
  -3   1  14       48.03      121.89     47.19 o 
  -2   1  14      162.06      252.74     47.81 o 
  -1   1  14       16.37       44.59     54.49 o 
   0   1  14      100.30      121.27     72.77 o 
 -10   2  14        0.19      -20.05     76.34 o 
  -9   2  14        0.36      -75.88     64.37 o 
  -8   2  14      297.00      178.98     60.35 o 
  -7   2  14       17.62      -28.91     62.97 o 
  -6   2  14       50.10       14.68     38.34 o 
  -5   2  14        0.23       13.18     31.35 o 
  -4   2  14       27.02       23.26     32.07 o 
  -3   2  14       13.08       58.32     34.82 o 
  -2   2  14      135.12      118.13     48.17 o 
  -1   2  14      260.62      152.91     55.80 o 
   0   2  14       10.24      -93.39     68.76 o 
  -9   3  14        0.84      -13.60     65.22 o 
  -8   3  14        1.29      -15.14     58.74 o 
  -7   3  14        0.62       13.50     49.01 o 
  -6   3  14        7.80      -26.54     45.07 o 
  -5   3  14       52.95       10.63     42.26 o 
  -4   3  14      195.89      135.55     33.98 o 
  -3   3  14       34.36       32.53     34.67 o 
  -2   3  14        2.14      -44.30     49.85 o 
  -1   3  14       23.50        7.86     78.81 o 
   0   3  14        0.50      -51.58     71.00 o 
  -9   4  14        3.20        5.01     65.41 o 
  -8   4  14        0.70        5.14     42.80 o 
  -7   4  14       65.72        2.21     52.28 o 
  -6   4  14       79.72      123.34     49.18 o 
  -5   4  14      204.27      323.42    121.73 o 
  -4   4  14       53.49       97.67     60.58 o 
  -3   4  14       51.45       81.88     35.90 o 
  -2   4  14        7.33       35.69     40.58 o 
  -1   4  14       94.46      123.62     58.79 o 
   0   4  14       22.80       10.68     88.04 o 
  -9   5  14       49.11      111.69    111.69 o 
  -8   5  14       19.27       28.53     54.60 o 
  -7   5  14       85.13       67.94     47.25 o 
  -6   5  14       12.10      -27.38     52.13 o 
  -5   5  14        4.22       24.86     59.19 o 
  -4   5  14      155.69      162.90     81.46 o 
  -3   5  14      171.49      239.66     38.84 o 
  -2   5  14       18.72        7.17     41.69 o 
  -1   5  14      232.97      326.02     66.59 o 
   0   5  14      211.34      201.06    151.50 o 
  -9   6  14        3.98       29.65     47.56 o 
  -8   6  14        6.76      107.05     62.73 o 
  -7   6  14       30.29       41.60     52.63 o 
  -6   6  14        0.32       44.58     54.32 o 
  -5   6  14       61.97        1.18     56.80 o 
  -4   6  14       92.47      176.16     56.08 o 
  -3   6  14        1.79       50.50     51.97 o 
  -2   6  14        0.12       63.44     44.93 o 
  -1   6  14        3.26       27.09     61.46 o 
   0   6  14       30.00     -150.82    163.38 o 
  -8   7  14        2.11       33.65     61.55 o 
  -7   7  14        6.11        3.83     58.24 o 
  -6   7  14        0.11      -85.96     57.31 o 
  -5   7  14       55.98       30.31     59.30 o 
  -4   7  14      109.24      112.23     66.46 o 
  -3   7  14       37.13       -2.78     54.78 o 
  -2   7  14      129.48      227.54     63.99 o 
  -1   7  14       11.97      -33.84     66.33 o 
  -8   8  14        0.32      -58.33     58.77 o 
  -7   8  14       15.48       51.51     61.26 o 
  -6   8  14       15.03       45.97     87.46 o 
  -5   8  14       25.77      -31.73     61.59 o 
  -4   8  14       31.88       52.67    108.92 o 
  -3   8  14       23.12       51.17     60.73 o 
  -2   8  14       20.40       45.12     63.48 o 
  -1   8  14       36.98      -11.12     66.56 o 
  -7   9  14        0.29      -13.02     63.69 o 
  -6   9  14        2.54       59.24     63.86 o 
  -5   9  14       43.20      135.36     66.59 o 
  -4   9  14        4.46       35.35    127.73 o 
  -3   9  14      215.59      197.15     83.64 o 
  -2   9  14       67.99      106.84     90.00 o 
  -7  10  14       16.54       48.05     66.57 o 
  -6  10  14        3.01        6.50     67.75 o 
  -5  10  14       35.97       46.71     69.14 o 
  -4  10  14        2.48        0.04     72.70 o 
  -3  10  14      225.83      187.90    190.27 o 
  -6  11  14       47.72       38.78     70.77 o 
  -5  11  14       21.31      159.78    107.77 o 
  -4  11  14       13.75       86.54     75.81 o 
  -9   1  15        8.52       37.36     86.42 o 
  -8   1  15       81.96       82.13     63.86 o 
  -7   1  15        3.14      -84.46     56.63 o 
  -6   1  15       13.52      -40.28     42.29 o 
  -5   1  15       55.39       39.20     35.44 o 
  -4   1  15       11.65       68.85     42.14 o 
  -3   1  15      104.92      150.47     46.98 o 
  -2   1  15       92.07      104.19     52.58 o 
  -1   1  15       12.66      -56.27     72.46 o 
  -9   2  15       51.28       86.09     74.73 o 
  -8   2  15      105.04       51.79     64.11 o 
  -7   2  15        8.11        6.50     56.20 o 
  -6   2  15       13.16       17.18     49.23 o 
  -5   2  15        2.26        2.95     59.54 o 
  -4   2  15       29.44      102.76     36.62 o 
  -3   2  15        0.13       82.34     46.01 o 
  -2   2  15       94.38       98.35     67.38 o 
  -1   2  15      172.61      108.84     63.90 o 
  -9   3  15        0.25      -37.12     69.22 o 
  -8   3  15        9.92      -25.22     63.69 o 
  -7   3  15        9.18       23.33     56.73 o 
  -6   3  15       24.42       42.42     50.58 o 
  -5   3  15      157.56      125.15     49.05 o 
  -4   3  15       16.68       29.00     36.72 o 
  -3   3  15       72.00      100.76     87.11 o 
  -2   3  15      418.90      402.30     60.94 o 
  -1   3  15       52.85       51.60     62.87 o 
  -9   4  15        0.44      -30.37     69.75 o 
  -8   4  15      133.52      117.03     63.11 o 
  -7   4  15       53.72       10.55     55.15 o 
  -6   4  15       43.71       11.36     54.86 o 
  -5   4  15       36.18       21.50     43.74 o 
  -4   4  15       15.05       13.87     67.73 o 
  -3   4  15      144.50      137.07     41.46 o 
  -2   4  15       13.33       51.09     56.29 o 
  -1   4  15       73.85      106.72     66.58 o 
  -9   5  15        2.17       34.36     72.00 o 
  -8   5  15       11.45       44.74     59.97 o 
  -7   5  15        5.51      -17.32     54.55 o 
  -6   5  15       31.90       68.36     58.74 o 
  -5   5  15       73.41      151.84     73.38 o 
  -4   5  15        0.13       35.24     53.95 o 
  -3   5  15        0.22      -21.44     56.97 o 
  -2   5  15       15.70      -13.72     54.30 o 
  -1   5  15       76.63       36.70     74.19 o 
  -8   6  15       29.66      -72.63     67.73 o 
  -7   6  15        1.67      -26.49     58.79 o 
  -6   6  15      173.64      162.53     64.20 o 
  -5   6  15       11.61       21.26     62.20 o 
  -4   6  15       26.90       18.62     56.43 o 
  -3   6  15       58.62      114.06     86.77 o 
  -2   6  15        1.12       54.91     56.46 o 
  -8   7  15        1.22       25.64     62.26 o 
  -7   7  15        5.95        2.39     62.16 o 
  -6   7  15       47.11       15.22     76.27 o 
  -5   7  15       43.14       39.47     68.21 o 
  -4   7  15       16.65      -12.25     99.38 o 
  -3   7  15        0.35       63.69     85.04 o 
  -2   7  15        7.83      -48.92     86.77 o 
  -7   8  15       25.50      -19.52     66.51 o 
  -6   8  15       37.58       31.19    107.19 o 
  -5   8  15      141.02       47.39     68.79 o 
  -4   8  15        0.77      -33.00    138.46 o 
  -3   8  15      135.12      135.29    129.00 o 
  -6   9  15       60.63      165.96     95.77 o 
  -5   9  15       11.19       75.10     72.58 o 
  -4   9  15        3.36      100.16    170.88 o 
  -9   0  16      165.86      185.77    111.23 o 
  -8   0  16      370.92      181.61    100.38 o 
  -7   0  16       16.09       22.85     91.15 o 
  -5   0  16       12.09       16.15     66.00 o 
  -4   0  16        0.47       12.23     68.31 o 
  -3   0  16       47.72        8.08     69.00 o 
  -2   0  16       15.86       64.15     85.85 o 
  -9   1  16        3.97       49.14     75.58 o 
  -8   1  16      160.96      166.64     71.10 o 
  -7   1  16       18.74      -78.32     79.61 o 
  -6   1  16        6.40      -24.61     53.77 o 
  -5   1  16       70.00       41.28     55.15 o 
  -4   1  16       36.85      122.44     50.03 o 
  -3   1  16        9.50       31.82     48.51 o 
  -2   1  16       10.94       49.39     58.90 o 
  -8   2  16       53.94      174.50     69.92 o 
  -7   2  16       22.49      -47.66     55.83 o 
  -6   2  16       61.50       88.93     58.39 o 
  -5   2  16       92.64       59.31     72.46 o 
  -4   2  16        4.21      134.33     81.00 o 
  -3   2  16        2.31       49.33     51.39 o 
  -2   2  16       26.86       27.56     60.35 o 
  -8   3  16        0.66       -6.69     69.20 o 
  -7   3  16       17.54      -55.91     42.95 o 
  -6   3  16       11.65        2.53     59.17 o 
  -5   3  16        0.47       34.02     51.29 o 
  -4   3  16       58.59      212.07     79.85 o 
  -3   3  16       68.27      161.07     51.88 o 
  -2   3  16        5.06        7.71     58.01 o 
  -8   4  16        7.80      -69.72     74.88 o 
  -7   4  16        1.80      -73.05     90.92 o 
  -6   4  16       49.64       44.59     61.35 o 
  -5   4  16       22.38      110.33     55.59 o 
  -4   4  16        0.41        3.08     53.45 o 
  -3   4  16       97.85      106.89     56.28 o 
  -2   4  16        1.48       96.62     64.45 o 
  -8   5  16       25.01      -20.93     79.96 o 
  -7   5  16        0.14      -43.30     58.42 o 
  -6   5  16       59.02       20.45     64.03 o 
  -5   5  16       14.15       71.87     65.65 o 
  -4   5  16       19.35       42.72     58.78 o 
  -3   5  16        1.24       22.49     62.52 o 
  -7   6  16       20.27        3.41     64.49 o 
  -6   6  16        0.34      -48.99     64.68 o 
  -5   6  16        4.25      -45.53     70.18 o 
  -4   6  16       37.43       97.06     61.08 o 
  -3   6  16        4.49       50.04     72.58 o 
  -7   7  16        6.41      -22.60     64.96 o 
  -6   7  16       14.58       28.21    102.69 o 
  -5   7  16       79.32       23.58     85.50 o 
  -4   7  16        5.65       68.51     65.70 o 
  -8   1  17        0.91       78.92     95.54 o 
  -5   1  17       11.76      -43.15     68.54 o 
  -4   1  17       32.92       81.45     69.58 o 
  -7   2  17        0.43      -66.31     62.44 o 
  -6   2  17       12.66     -144.00     96.00 o 
  -5   2  17        0.09       24.00     77.54 o 
  -4   2  17        5.56       23.04     49.31 o 
  -7   3  17        0.11      -73.55     60.60 o 
  -6   3  17        8.35       16.84     64.24 o 
  -5   3  17       32.70       54.46     74.54 o 
  -4   3  17       32.44      106.84     85.38 o 
  -7   4  17       21.20      -61.90     64.09 o 
  -6   4  17       15.10      101.78     70.74 o 
  -5   4  17        0.32       58.99     95.88 o 
  -6   5  17        3.93       46.40     69.36 o 
  -5   5  17       51.40      -36.40     57.43 o 
                                                 
